# Supplementary material for: Selective Sweeps Uncovering the Genetic Basis of Horn and Adaptability Traits on Fine-Wool Sheep in China
Source: Front Genet. 2021 Feb 23;12:604235. doi: 10.3389/fgene.2021.604235 (PMC7940688; doi:10.3389/fgene.2021.604235)
Supplement: Supplementary Table 1 — Introduction of the four sheep breeds examined in the present study. [file Table_1.XLS]

## Sheet: Sheet1
Additional file 1 Table S1. Introduction of the 4 sheep breeds examined in the present study.
Breeds	Sample	Origin	Sex	Altitude	Horn Size	Breeding Style	Sequencing depth	Picture
Alpine Merino Sheep（AMS）	K428271	Huangcheng, Gansu, China	male	～2900	large	free-roaming	30X
	K428330		male	～2900	large	free-roaming	30X
	M349671		male	～2900	large	free-roaming	30X
	M373238		male	～2900	large	free-roaming	30X
	M373370		male	～2900	large	free-roaming	30X
	M373788		male	～2900	large	free-roaming	30X
	M373815		male	～2900	large	free-roaming	30X
	M373821		male	～2900	large	free-roaming	30X
	K428506		male	～2900	polled	free-roaming	30X
	K428518		male	～2900	polled	free-roaming	30X
	M345057		male	～2900	polled	free-roaming	30X
	M373649		male	～2900	polled	free-roaming	30X
	M373690		male	～2900	polled	free-roaming	30X
	M373708		male	～2900	polled	free-roaming	30X
	M373984		male	～2900	polled	free-roaming	30X
	M380230		male	～2900	polled	free-roaming	30X
	K428276		male	～2900		free-roaming	5X
	K428280		male	～2900		free-roaming	5X
	K428366		male	～2900		free-roaming	5X
	K428380		male	～2900		free-roaming	5X
	K428497		male	～2900		free-roaming	5X
	M170441		male	～2900		free-roaming	5X
	M349811		male	～2900		free-roaming	5X
	M373015		male	～2900		free-roaming	5X
	M373112		male	～2900		free-roaming	5X
	M373781		male	～2900		free-roaming	5X
	M373944		male	～2900		free-roaming	5X
	M373964		male	～2900		free-roaming	5X
	M380335		male	～2900		free-roaming	5X
	M380342		male	～2900		free-roaming	5X
Chinese Merino Sheep (CMS)	K428302	Gongnaisi, Xinjiang, China	male	～500	large	free-roaming	30X
	K428334		male	～500	large	free-roaming	30X
	K428406		male	～500	large	free-roaming	30X
	M373382		male	～500	large	free-roaming	30X
	M345182		male	～500	large	free-roaming	30X
	M345197		male	～500	large	free-roaming	30X
	M373950		male	～500	large	free-roaming	30X
	M373981		male	～500	large	free-roaming	30X
	K428315		male	～500		free-roaming	5X
	K428325		male	～500		free-roaming	5X
	K428333		male	～500		free-roaming	5X
	K428337		male	～500		free-roaming	5X
	K428367		male	～500		free-roaming	5X
	K428464		male	～500		free-roaming	5X
	M170318		male	～500		free-roaming	5X
	M170352		male	～500		free-roaming	5X
	M170398		male	～500		free-roaming	5X
	M170423		male	～500		free-roaming	5X
	M170562		male	～500		free-roaming	5X
	M170568		male	～500		free-roaming	5X
	K428282		male	～500		free-roaming	5X
	M373328		male	～500		free-roaming	5X
	M373332		male	～500		free-roaming	5X
	M373402		male	～500		free-roaming	5X
	M373439		male	～500		free-roaming	5X
	M373447		male	～500		free-roaming	5X
	M373458		male	～500		free-roaming	5X
	M373705		male	～500		free-roaming	5X
	M373835		male	～500		free-roaming	5X
	M373903		male	～500		free-roaming	5X
Aohan Fine-wool Sheep (AHS)	K420535	Chifeng, Inner Mongolia, China	male	～800	polled	free-roaming	30X
	K427086		male	～800	polled	free-roaming	30X
	K429524		male	～800	polled	free-roaming	30X
	M374639		male	～800	polled	free-roaming	30X
	M355686		male	～800	polled	free-roaming	30X
	M374531		male	～800	polled	free-roaming	30X
	K421177		male	～800	polled	free-roaming	30X
	K422852		male	～800	polled	free-roaming	30X
	K420763		male	～800		free-roaming	5X
	K421122		male	～800		free-roaming	5X
	K422907		male	～800		free-roaming	5X
	K422921		male	～800		free-roaming	5X
	K423564		male	～800		free-roaming	5X
	K424874		male	～800		free-roaming	5X
	K424900		male	～800		free-roaming	5X
	K424963		male	～800		free-roaming	5X
	K424965		male	～800		free-roaming	5X
	K425477		male	～800		free-roaming	5X
	K425654		male	～800		free-roaming	5X
	K425832		male	～800		free-roaming	5X
	K426409		male	～800		free-roaming	5X
	K426937		male	～800		free-roaming	5X
	K429532		male	～800		free-roaming	5X
	M342637		male	～800		free-roaming	5X
	M344445		male	～800		free-roaming	5X
	M348286		male	～800		free-roaming	5X
	M352593		male	～800		free-roaming	5X
	M374603		male	～800		free-roaming	5X
	K420452		male	～800		free-roaming	5X
	M375883		male	～800		free-roaming	5X
Qinghai Fine-wool Sheep（QHS）	K420715		male	～3200		free-roaming	5X
	K420969		male	～3200		free-roaming	5X
	K421050		male	～3200		free-roaming	5X
	K421073		male	～3200		free-roaming	5X
	K421083		male	～3200		free-roaming	5X
	K422896		male	～3200		free-roaming	5X
	K422973		male	～3200		free-roaming	5X
	K425054		male	～3200		free-roaming	5X
	K425464		male	～3200		free-roaming	5X
	K425646		male	～3200		free-roaming	5X
	K426903		male	～3200		free-roaming	5X
	K426916		male	～3200		free-roaming	5X
	K426941		male	～3200		free-roaming	5X
	K426986		male	～3200		free-roaming	5X
	K426997		male	～3200		free-roaming	5X
	K427036	Sanjiaocheng， Qinghai， China	male	～3200		free-roaming	5X
	K427076		male	～3200		free-roaming	5X
	M342535		male	～3200		free-roaming	5X
	M342988		male	～3200		free-roaming	5X
	M343063		male	～3200		free-roaming	5X
	M344399		male	～3200		free-roaming	5X
	M352527		male	～3200		free-roaming	5X
	M352774		male	～3200		free-roaming	5X
	M355674		male	～3200		free-roaming	5X
	M355756		male	～3200		free-roaming	5X
	M359829		male	～3200		free-roaming	5X
	M374361		male	～3200		free-roaming	5X
	M374546		male	～3200		free-roaming	5X
	M375924		male	～3200		free-roaming	5X
	M375999		male	～3200		free-roaming	5X
Note: The yellow background is the sample with sequencing depth of 30X and horn phenotype.
