# Supplementary material for: Selective Sweeps Uncovering the Genetic Basis of Horn and Adaptability Traits on Fine-Wool Sheep in China
Source: Front Genet. 2021 Feb 23;12:604235. doi: 10.3389/fgene.2021.604235 (PMC7940688; doi:10.3389/fgene.2021.604235)
Supplement: Supplementary Table 2 — Number of reads and bases in quality control. [file Table_2.XLSX]

## Sheet: Sheet1
Additional file 1 Table S2. Number of reads and bases in quality control.
Sample	Raw Base(bp)	Clean Base(bp)	Effective Rate(%)	Error Rate(%)	Q20(%)	Q30(%)	GC Content(%)
K420452	17628633900	17597263200	99.82	0.04	97.63	96.3	44.5
K420535	22199142300	22161865200	99.83	0.04	97.52	96.13	44.97
K420715	16772062200	16745826600	99.84	0.04	97.44	96	44.62
K420763	18100986000	18071786400	99.84	0.04	97.62	96.26	44.66
K420969	18254525700	18231265200	99.87	0.04	97.44	96.01	44.4
K421050	17033836200	17005625400	99.83	0.04	97.51	96.1	44.54
K421073	15331685700	15304712400	99.82	0.04	97.59	96.23	44.55
K421083	17466465900	17438290800	99.84	0.04	97.5	96.09	44.51
K421122	19269707700	19231655100	99.8	0.04	97.48	96.06	44.78
K421177	18895626600	18868254900	99.86	0.04	96.64	94.69	44.72
K422852	17885661600	17852055000	99.81	0.04	97.52	96.11	44.55
K422896	17083847700	17059330500	99.86	0.04	97.41	95.95	44.53
K422907	17482097700	17458125300	99.86	0.04	97.46	96.02	44.74
K422921	17005512300	16976087100	99.83	0.04	97.53	96.13	44.64
K422973	17064260100	17038395300	99.85	0.04	97.36	95.88	44.47
K423564	15019052100	14995886700	99.85	0.04	97.36	95.84	44.64
K424874	17059365000	17033086200	99.85	0.04	97.49	96.08	44.73
K424900	17910491700	17885388000	99.86	0.04	97.52	96.12	44.73
K424963	16487639700	16459496400	99.83	0.04	97.45	96.02	44.72
K424965	18469972200	18429132600	99.78	0.04	97.57	96.21	44.66
K425054	18927796500	18902905200	99.87	0.04	97.32	95.8	44.57
K425464	15052314900	15027950700	99.84	0.04	97.51	96.11	44.51
K425477	16866776700	16841705400	99.85	0.04	96.91	95.1	44.59
K425646	17663452500	17630292600	99.81	0.04	97.54	96.14	45.42
K425654	18158960400	18134995200	99.87	0.04	97.42	95.97	44.64
K425832	16793805000	16762142100	99.81	0.04	97.62	96.28	44.61
K426409	18339283200	18316288800	99.87	0.04	97.52	96.11	44.88
K426903	17789587800	17758215900	99.82	0.04	97.35	95.86	44.62
K426916	23133421500	23115359400	99.92	0.04	96.28	94.28	45.56
K426937	18779416500	18759240000	99.89	0.04	97.28	95.72	44.69
K426941	15507374700	15485754300	99.86	0.04	97.37	95.88	44.68
K426986	16499549100	16475856600	99.86	0.04	97.53	96.13	44.5
K426997	15191240400	15169807500	99.86	0.04	97.44	96	44.55
K427036	16673224500	16649622600	99.86	0.04	97.47	96.06	44.75
K427076	15674332800	15658238100	99.9	0.04	97.41	95.97	44.64
K427086	17435514300	17408370600	99.84	0.04	97.59	96.25	44.78
K428271	19438212900	19405475700	99.83	0.04	97.53	96.15	44.53
K428276	16264907100	16238868900	99.84	0.04	97.52	96.12	44.55
K428280	15104035500	15089704200	99.91	0.04	97.37	95.93	44.83
K428282	20201050800	20162822100	99.81	0.04	97.62	96.27	44.55
K428302	24171681600	24134171700	99.84	0.04	97.48	96.07	44.87
K428315	25779761100	25738844400	99.84	0.04	97.56	96.19	44.59
K428325	22241813100	22198414500	99.8	0.04	97.62	96.25	44.76
K428330	15695327100	15657571500	99.76	0.04	97.31	95.86	44.86
K428333	18695961900	18649032900	99.75	0.04	97.38	95.92	44.66
K428334	19456443600	19426853700	99.85	0.04	97.62	96.28	44.59
K428337	21330382500	21301722300	99.87	0.04	97.2	95.65	44.75
K428366	16439306700	16418188200	99.87	0.04	97.3	95.78	44.46
K428367	21733795800	21692048100	99.81	0.04	97.59	96.23	44.69
K428380	17430030900	17401718700	99.84	0.04	97.53	96.14	44.45
K428406	23140496400	23109244800	99.86	0.04	97.38	95.89	44.55
K428464	22349308500	22309971900	99.82	0.04	97.63	96.3	44.77
K428497	16982017500	16959018300	99.86	0.04	97.45	96.02	44.5
K428506	15911353200	15892150800	99.88	0.04	97.38	95.9	44.83
K428518	17832908100	17806021500	99.85	0.04	97.31	95.81	44.47
K429524	17685472500	17654448600	99.82	0.04	97.47	96.05	44.67
K429532	20241250200	20201740500	99.8	0.04	97.36	95.88	44.7
M170318	22184377800	22150152300	99.85	0.04	97.38	95.9	44.67
M170352	21568717500	21540696600	99.87	0.04	97.5	96.09	44.84
M170398	26449551900	26413304100	99.86	0.04	97.49	96.06	44.73
M170423	24699325500	24658413900	99.83	0.04	97.47	96.06	44.57
M170441	16238073000	16209013800	99.82	0.04	97.54	96.14	45.01
M170562	17385664200	17358199200	99.84	0.04	97.42	95.96	44.73
M170568	19458604200	19426571400	99.84	0.04	97.41	95.94	44.8
M342535	16443800400	16410742800	99.8	0.04	97.33	95.82	44.57
M342637	17993363400	17957368200	99.8	0.04	97.53	96.13	44.71
M342988	19008825600	18976797300	99.83	0.04	97.45	96.01	44.5
M343063	18191747700	18166454700	99.86	0.04	97.59	96.23	44.56
M344399	16016786700	15994600200	99.86	0.04	97.49	96.07	44.62
M344445	17116267500	17095961100	99.88	0.04	97.31	95.8	44.78
M345057	16668847200	16651430100	99.9	0.04	97.22	95.66	44.53
M345182	20073961500	20043803400	99.85	0.04	97.6	96.25	44.72
M345197	17630508300	17607877500	99.87	0.04	96.25	94.14	44.61
M348286	16086242400	16056332100	99.81	0.04	97.52	96.11	44.63
M349671	20114382000	20096723700	99.91	0.04	96.25	94.22	45.38
M349811	17218905600	17195827200	99.87	0.04	97.32	95.79	47.31
M352527	15114794400	15087462300	99.82	0.04	97.37	95.9	44.66
M352593	16697818500	16672832400	99.85	0.04	97.49	96.08	44.5
M352774	16896606600	16868293200	99.83	0.04	97.56	96.2	44.63
M355674	17802307200	17770914300	99.82	0.04	97.42	95.95	44.62
M355686	16668978900	16650145800	99.89	0.04	97.47	96.03	44.72
M355756	17548774500	17520532800	99.84	0.04	97.55	96.16	44.59
M359829	17537618100	17516283900	99.88	0.04	97.48	96.06	44.62
M373015	17250825900	17236993800	99.92	0.04	97.34	95.91	44.91
M373112	18257387100	18236466000	99.89	0.04	97.41	95.94	44.42
M373238	16859108400	16836090000	99.86	0.04	97.54	96.16	44.41
M373328	20079114900	20048940900	99.85	0.04	97.58	96.2	44.73
M373332	22829504100	22799097000	99.87	0.04	97.31	95.77	44.61
M373370	17338130700	17292120000	99.73	0.04	97.42	95.97	44.61
M373382	16737718500	16718477700	99.89	0.04	97.39	95.92	44.81
M373402	18606897600	18569998800	99.8	0.04	97.36	95.87	44.67
M373439	21758444400	21718296600	99.82	0.04	97.46	96.03	44.77
M373447	20008502100	19963821900	99.78	0.04	97.55	96.16	44.59
M373458	19123143000	19093415700	99.84	0.04	97.3	95.78	44.59
M373649	17628960000	17594741700	99.81	0.04	97.43	95.98	44.49
M373690	15905132700	15878993100	99.84	0.04	97.44	95.98	44.79
M373705	20425155900	20401171800	99.88	0.04	97.51	96.1	44.72
M373708	16857113700	16832681400	99.86	0.04	97.18	95.62	44.54
M373781	16331573700	16312009500	99.88	0.04	97.34	95.84	44.44
M373788	17363029500	17333681100	99.83	0.04	97.5	96.07	44.48
M373815	18328137600	18292972500	99.81	0.04	97.38	95.9	44.35
M373821	15664829100	15633743400	99.8	0.04	97.39	95.91	44.56
M373835	23547811200	23515929600	99.86	0.04	97.28	95.75	44.72
M373903	19241151300	19211780400	99.85	0.04	97.42	95.96	44.69
M373944	18063143100	18028879200	99.81	0.04	97.61	96.27	44.65
M373950	22469811000	22431738300	99.83	0.04	97.19	95.61	44.71
M373964	18069151500	18050828100	99.9	0.04	97.27	95.81	44.91
M373981	20109897000	20080755300	99.86	0.04	97.34	95.84	44.39
M373984	17260636500	17233989000	99.85	0.04	97.53	96.13	44.65
M374361	15862810800	15839827800	99.86	0.04	97.47	96.03	44.6
M374531	22160008200	22125504000	99.84	0.04	97.25	95.69	44.6
M374546	17488548600	17464442400	99.86	0.04	97.58	96.2	44.46
M374603	16525491300	16505451300	99.88	0.04	97.29	95.78	45.38
M374639	17688175800	17664428700	99.87	0.04	97.52	96.1	44.79
M375883	19230755400	19207928400	99.88	0.04	97.63	96.3	44.97
M375924	17427043500	17397879300	99.83	0.04	97.54	96.15	45.09
M375999	15418077000	15390540900	99.82	0.04	97.53	96.13	44.53
M380230	26852565900	26810115900	99.84	0.04	96.45	94.41	44.77
M380335	16786985700	16748090100	99.77	0.04	97.38	95.88	44.69
M380342	16954414800	16924307400	99.82	0.04	97.46	96.02	44.53
