# Supplementary material for: Selective Sweeps Uncovering the Genetic Basis of Horn and Adaptability Traits on Fine-Wool Sheep in China
Source: Front Genet. 2021 Feb 23;12:604235. doi: 10.3389/fgene.2021.604235 (PMC7940688; doi:10.3389/fgene.2021.604235)
Supplement: Supplementary Table 3 — Read mapping statistics and coverage of depth. [file Table_3.XLSX]

## Sheet: Sheet1
Additional file 1 Table S3. Read mapping statistics and coverage of depth.
Sample	Clean_reads	mapped_reads	mapping_rate	Average_depth	Coverage_1X	Coverage_4X
K420452	117315088	116370165	0.9919	6.43	0.9426	0.5654
K420535	147745768	146363102	0.9906	7.79	0.9692	0.8017
K420715	111638844	110678560	0.9914	6.28	0.9383	0.5283
K420763	120478576	119420352	0.9912	7	0.9614	0.7098
K420969	121541768	120518704	0.9916	6.45	0.947	0.5803
K421050	113370836	112437946	0.9918	6.32	0.9397	0.5404
K421073	102031416	101118988	0.9911	6.17	0.926	0.4831
K421083	116255272	115278020	0.9916	6.38	0.9406	0.5519
K421122	128211034	127137390	0.9916	6.56	0.9496	0.603
K421177	125788366	124643996	0.9909	7.16	0.9644	0.7356
K422852	119013700	118037167	0.9918	6.44	0.945	0.5749
K422896	113728870	112797047	0.9918	6.29	0.9387	0.5309
K422907	116387502	115333668	0.9909	6.81	0.9596	0.6825
K422921	113173914	112224432	0.9916	6.32	0.9354	0.5273
K422973	113589302	112642708	0.9917	6.33	0.9393	0.54
K423564	99972578	99123940	0.9915	6.13	0.9239	0.4695
K424874	113553908	112641005	0.992	6.32	0.9384	0.5379
K424900	119235920	118118473	0.9906	6.92	0.9596	0.6919
K424963	109729976	108790466	0.9914	6.26	0.9341	0.5135
K424965	122860884	121851138	0.9918	6.54	0.9442	0.5852
K425054	126019368	124940943	0.9914	6.68	0.9553	0.646
K425464	100186338	99350200	0.9917	6.12	0.924	0.4671
K425477	112278036	111269133	0.991	6.38	0.9412	0.5564
K425646	117535284	116517351	0.9913	6.53	0.933	0.5565
K425654	120899968	119859137	0.9914	6.47	0.9445	0.5752
K425832	111747614	110822896	0.9917	6.3	0.934	0.523
K426409	122108592	120986416	0.9908	7	0.9622	0.7116
K426903	118388106	117374553	0.9914	6.45	0.9448	0.5744
K426916	154102396	152498267	0.9896	7.64	0.9693	0.7858
K426937	125061600	123903730	0.9907	7.1	0.9646	0.7332
K426941	103238362	102367824	0.9916	6.1	0.9288	0.4734
K426986	109839044	108880762	0.9913	6.23	0.936	0.511
K426997	101132050	100287290	0.9916	6.15	0.9261	0.4764
K427036	110997484	109970550	0.9907	6.63	0.955	0.6434
K427076	104388254	103549262	0.992	6.11	0.9301	0.4794
K427086	116055804	115000216	0.9909	6.79	0.9584	0.6747
K428271	129369838	128333826	0.992	6.56	0.9485	0.6008
K428276	108259126	107340539	0.9915	6.21	0.9345	0.5068
K428280	100598028	99553624	0.9896	6.41	0.9485	0.5929
K428282	134418814	133239623	0.9912	7.38	0.9661	0.7623
K428302	160894478	159361715	0.9905	8.28	0.9722	0.8423
K428315	171592296	170070289	0.9911	8.6	0.9736	0.863
K428325	147989430	146695090	0.9913	7.84	0.9695	0.8058
K428330	104383810	103301990	0.9896	6.51	0.9488	0.6055
K428333	124326886	123204144	0.991	7.07	0.9616	0.7134
K428334	129512358	128390627	0.9913	7.25	0.9652	0.747
K428337	142011482	140730459	0.991	7.63	0.9684	0.7908
K428366	109454588	108583146	0.992	6.17	0.9376	0.5099
K428367	144613654	143303982	0.9909	7.81	0.9692	0.8027
K428380	116011458	115082990	0.992	6.36	0.942	0.554
K428406	154061632	152614733	0.9906	8.11	0.9714	0.8321
K428464	148733146	147335789	0.9906	7.84	0.9696	0.8067
K428497	113060122	112145728	0.9919	6.3	0.9429	0.5487
K428506	105947672	105046838	0.9915	6.16	0.9308	0.4914
K428518	118706810	117675638	0.9913	6.36	0.9476	0.5712
K429524	117696324	116708808	0.9916	6.39	0.9427	0.5584
K429532	134678270	133449885	0.9909	7.36	0.9661	0.7606
M170318	147667682	146233435	0.9903	7.85	0.9701	0.8104
M170352	143604644	142279212	0.9908	7.74	0.9692	0.8001
M170398	176088694	174485035	0.9909	8.86	0.9744	0.8772
M170423	164389426	162823488	0.9905	8.46	0.9732	0.854
M170441	108060092	107203083	0.9921	6.33	0.93	0.5209
M170562	115721328	114638889	0.9906	6.83	0.9594	0.6829
M170568	129510476	128338154	0.9909	7.25	0.9651	0.7473
M342535	109404952	108507542	0.9918	6.22	0.9349	0.5106
M342637	119715788	118649015	0.9911	6.93	0.9594	0.6914
M342988	126511982	125333709	0.9907	6.62	0.9507	0.6176
M343063	121109698	120065118	0.9914	6.5	0.9465	0.5892
M344399	106630668	105748859	0.9917	6.23	0.9356	0.5159
M344445	113973074	112880244	0.9904	6.74	0.9583	0.6695
M345057	111009534	110108540	0.9919	6.21	0.9414	0.5302
M345182	133625356	132446320	0.9912	7.39	0.9665	0.7631
M345197	117385850	116146902	0.9894	6.88	0.9608	0.6923
M348286	107042214	106141917	0.9916	6.24	0.9289	0.5013
M349671	133978158	132559669	0.9894	7.13	0.9647	0.7305
M349811	114638848	113553638	0.9905	6.75	0.8946	0.5016
M352527	100583082	99743307	0.9917	6.13	0.9233	0.4652
M352593	111152216	110190782	0.9914	6.27	0.9359	0.5239
M352774	112455288	111520609	0.9917	6.34	0.9391	0.5429
M355674	118472762	117469829	0.9915	6.39	0.9444	0.5633
M355686	111000972	109983112	0.9908	6.68	0.9571	0.6581
M355756	116803552	115789547	0.9913	6.41	0.9436	0.5654
M359829	116775226	115793496	0.9916	6.36	0.9424	0.5536
M373015	114913292	113781858	0.9902	6.77	0.9585	0.6725
M373112	121576440	118458857	0.9744	6.38	0.9477	0.5746
M373238	112240600	111183701	0.9906	6.3	0.94	0.5366
M373328	133659606	132432638	0.9908	7.4	0.9652	0.7571
M373332	151993980	150382995	0.9894	7.98	0.9712	0.8245
M373370	115280800	114334529	0.9918	6.36	0.9406	0.5504
M373382	111456518	110438756	0.9909	6.69	0.956	0.654
M373402	123799992	122680210	0.991	7.09	0.9624	0.7195
M373439	144788644	143432588	0.9906	7.67	0.9686	0.791
M373447	133092146	131939057	0.9913	7.35	0.9657	0.7564
M373458	127289438	126085226	0.9905	7.2	0.9646	0.7411
M373649	117298278	116364775	0.992	6.36	0.9414	0.5504
M373690	105859954	104991054	0.9918	6.15	0.9318	0.4903
M373705	136007812	134761214	0.9908	7.46	0.9669	0.7704
M373708	112217876	111216681	0.9911	6.37	0.948	0.5776
M373781	108746730	107844671	0.9917	6.2	0.9383	0.5183
M373788	115557874	114610557	0.9918	6.41	0.9451	0.5727
M373815	121953150	120960276	0.9919	6.54	0.9495	0.6053
M373821	104224956	103381529	0.9919	6.18	0.9315	0.4975
M373835	156772864	155314785	0.9907	8.1	0.9718	0.833
M373903	128078536	126854663	0.9904	7.18	0.9635	0.7315
M373944	120192528	119220569	0.9919	6.46	0.9422	0.5678
M373950	149544922	148053893	0.99	7.94	0.9703	0.8151
M373964	120338854	119240896	0.9909	6.94	0.9612	0.7024
M373981	133871702	132606661	0.9906	7.42	0.9667	0.7676
M373984	114893260	113967568	0.9919	6.38	0.9398	0.5507
M374361	105598852	104699111	0.9915	6.15	0.9324	0.4923
M374531	147503360	146145230	0.9908	7.76	0.97	0.8053
M374546	116429616	115473931	0.9918	6.36	0.9404	0.5476
M374603	110036342	108978976	0.9904	6.66	0.9547	0.6405
M374639	117762858	116683146	0.9908	6.84	0.9596	0.6845
M375883	128052856	126916005	0.9911	7.18	0.9634	0.7313
M375924	115985862	115015439	0.9916	6.47	0.9367	0.5557
M375999	102603606	101741632	0.9916	6.15	0.9265	0.4753
M380230	178734106	177117879	0.991	7.84	0.9699	0.8034
M380335	111653934	110730967	0.9917	6.32	0.9421	0.5497
M380342	112828716	111917866	0.9919	6.28	0.9361	0.5241
