# Supplementary material for: Selective Sweeps Uncovering the Genetic Basis of Horn and Adaptability Traits on Fine-Wool Sheep in China
Source: Front Genet. 2021 Feb 23;12:604235. doi: 10.3389/fgene.2021.604235 (PMC7940688; doi:10.3389/fgene.2021.604235)
Supplement: Supplementary Table 4 — Candidate genes list. [file Table_4.XLSX]

## Sheet: Sheet1
CHROM	CHROM_ID	START	END	GENE_ID	GENE_NAME	FUNCTION
NC_019464.2	7	99239162	99433680	gene12290	RPS6KA5	Adrenergic signaling in cardiomyocytes
NC_019469.2	12	31422442	31696838	gene15869	AKT3
NC_019470.2	13	17174232	17266421	gene16586	CREM
NC_019476.2	19	45952848	46824413	gene22396	CACNA2D3
NC_019477.2	20	16628560	16634908	gene22957	PPP2R5D
NC_019478.2	21	48083211	48280820	gene24518	KCNQ1
NC_019478.2	21	42356680	42364229	gene24334	PPP2R5B
NC_019463.2	6	11870774	12192040	gene10348	CAMK2D
NC_019484.2	27	71169040	71346873	gene27815	RPS6KA6
NC_019466.2	9	22670105	22905262	gene13142	ADCY8
NC_019459.2	2	5880391	5891142	gene2858	TLR4
NC_019464.2	7	63422487	63652045	gene11949	BMP4
NC_019468.2	11	19234424	19363755	gene14391	NLK
NC_019469.2	12	35291944	35326866	gene15907	SELP
NC_019474.2	17	3841029	3852531	gene20594	TLR2
NC_019479.2	22	21261252	21438986	gene24787	BTRC
NC_019479.2	22	32371070	32573237	gene24879	TCF7L2
NC_019458.2	1	109247586	109253375	gene1500	PIGM	Metabolism
NC_019459.2	2	53125581	53133409	gene3369	PIGO
NC_019480.2	23	60675988	60779702	gene25458	PIGN
NC_019458.2	1	198495741	198508933	gene2180	RFC4	Mismatch repair
NC_019460.2	3	76420623	76442908	gene5797	MSH6
NC_019462.2	5	15560275	15562573	gene9236	CRB3	regulation of hair follicle development
NC_019464.2	7	32225984	32241769	gene11637	THBS1
NC_019480.2	23	50690082	50720127	gene25386	SMAD4
NC_019458.2	1	85856259	85902518	gene882	GNAI3	Regulation of lipolysis in adipocytes
NC_019466.2	9	13503494	13510935	gene13025	DGAT1
NC_019458.2	1	27413470	27436523	gene456	CPT2	Thermogenesis
NC_019458.2	1	261030076	261044187	gene2663	NDUFV3
NC_019458.2	1	102575745	102587177	gene1285	NPR1
NC_019459.2	2	100495375	100510551	gene3668	NDUFB6
NC_019460.2	3	223808664	223816379	gene7683	CPT1B
NC_019460.2	3	149743116	149853790	gene6585	FRS2
NC_019460.2	3	3847039	3897534	gene5065	TSC1
NC_019461.2	4	67260581	67700539	gene8106	CREB5
NC_019462.2	5	19977537	20042849	gene9387	ACSL6
NC_019463.2	6	116219831	116236169	gene11081	CTBP1
NC_019465.2	8	61511304	61740165	gene12722	MAP3K5
NC_019465.2	8	87946415	88109559	gene12917	RPS6KA2
NC_019472.2	15	75508170	75512981	gene19865	NDUFS3
NC_019473.2	16	25451170	25564758	gene20328	NDUFS4
NC_019478.2	21	45332148	45391563	gene24482	CPT1A
NC_019479.2	22	19826139	19842709	gene24751	COX15
NC_019478.2	21	49426915	49430036	gene24558	HRAS
NC_019458.2	1	115318995	115371422	gene1614	RXRG	Thyroid hormone signaling
NC_019458.2	1	91392222	91397523	gene978	TSHB
NC_019460.2	3	172454981	172473633	gene6937	HSP90B1
NC_019465.2	8	75364025	75648724	gene12822	ESR1
NC_019467.2	10	18217078	18231678	gene13718	MED4
NC_019468.2	11	41677648	41686305	gene15103	KAT2A
NC_019468.2	11	26894492	26907394	gene14674	TP53
NC_019473.2	16	11393703	11486669	gene20228	PIK3R1
NC_019474.2	17	58204495	58487021	gene21000	MED13L
NC_019459.2	2	245608949	245612201	gene4892	PLA2G2E	Vascular smooth muscle contraction
NC_019460.2	3	212157941	212544872	gene7455	CACNA1C
NC_019460.2	3	187546311	188152028	gene7107	ITPR2
NC_019460.2	3	193697358	194063433	gene7151	PDE3A
NC_019460.2	3	115484615	115655544	gene6196	PPP1R12A
NC_019460.2	3	77913448	78461119	gene5818	PRKCE
NC_019468.2	11	60744614	60777667	gene15590	GNA13
NC_019470.2	13	65100671	65108709	gene17222	MYL9
NC_019471.2	14	14500383	14710863	gene17652	MYLK3
NC_019472.2	15	15781742	16236443	gene18997	GUCY1A2
NC_019476.2	19	21454265	21802080	gene22269	ITPR1
NC_019478.2	21	44474343	44477796	gene24448	PPP1CA
NC_019480.2	23	35256061	35381753	gene25252	ROCK1
NC_019481.2	24	21520480	21896583	gene25905	PRKCB
NC_019468.2	11	26882671	26890733	gene14673	ATP1B2	Cardiac muscle contraction
NC_019482.2	25	9877414	10468066	gene26499	RYR2
NC_019468.2	11	32800058	32843735	gene14793	PIGL	high altitude
NC_019461.2	4	51519546	51636049	gene8006	MET	Adaption
