# Supplementary material for: Selective Sweeps Uncovering the Genetic Basis of Horn and Adaptability Traits on Fine-Wool Sheep in China
Source: Front Genet. 2021 Feb 23;12:604235. doi: 10.3389/fgene.2021.604235 (PMC7940688; doi:10.3389/fgene.2021.604235)
Supplement: Supplementary Table 5 — Genotypic and allelic frequencies, expected heterozygosity (He), effective allele number (Ne), polymorphism information content (PIC), and Hardy–Weinberg equilibrium (HWE) testing p-value of single-nucleotide polymorphisms (SNPs) identified in MSH6, PIGO, PIGM, CPT2, CRB3, and TLR2. [file Table_5.XLSX]

## Sheet: PIGO
Locus	breed	Genotype Frequency	Allele Frequency	He	Ne	PIC	HWE(p-value)
g.53127380	AHS	GG(0)	G(0.0762712)	0.1409	1.16401	0.140908	1
G>A		GA(0.152542)	A(0.923729)
		AA(0.847458)
	AMS	GG(0.0049505)	G(0.126238)	0.2206	1.28304	0.220603	0.2126
		GA(0.242574)	A(0.873762)
		AA(0.752475)
	CMS	GG(0)	G(0.0789474)	0.1454	1.17014	0.145429	1
		GA(0.157895)	A(0.921053)
		AA(0.842105)
	QHS	GG(0)	G(0.0454545)	0.08678	1.09503	0.0867769	1
		GA(0.0909091)	A(0.954545)
		AA(0.909091)
g.53129080	AHS	AA(0.192308)	A(0.432692)	0.4909	1.96425	0.490939	1
A>G		AG(0.480769)	G(0.567308)
		GG(0.326923)
	AMS	AA(0.0585366)	A(0.241463)	0.3663	1.57803	0.366318	1
		AG(0.365854)	G(0.758537)
		GG(0.57561)
	CMS	AA(0.12069)	A(0.267241)	0.3916	1.64366	0.391647	0.08694
		AG(0.293103)	G(0.732759)
		GG(0.586207)
	QHS	AA(0.0588235)	A(0.22549)	0.3493	1.53681	0.349289	0.6969
		AG(0.333333)	G(0.77451)
		GG(0.607843)
g.53129298	AHS	TT(0.0909091)	T(0.254545)	0.3795	1.6116	0.379504	0.2982
T>A		TA(0.327273)	A(0.745455)
		AA(0.581818)
	AMS	TT(0.0147059)	T(0.154412)	0.2611	1.35336	0.261138	0.4269
		TA(0.279412)	A(0.845588)
		AA(0.705882)
	CMS	TT(0.0169492)	T(0.152542)	0.2585	1.34862	0.258546	1
		TA(0.271186)	A(0.847458)
		AA(0.711864)
	QHS	TT(0.0188679)	T(0.0754717)	0.1396	1.16225	0.139551	0.2476
		TA(0.113208)	A(0.924528)
		AA(0.867925)
g.53129730	AHS	TT(0.0877193)	T(0.315789)	0.4321	1.76087	0.432133	0.7685
T>C		TC(0.45614)	C(0.684211)
		CC(0.45614)
	AMS	TT(0.25)	T(0.497642)	0.5	2	0.499989	0.8912
		TC(0.495283)	C(0.502358)
		CC(0.254717)
	CMS	CC(0.148148)	C(0.37037)	0.4664	1.87406	0.466392	0.7721
		CT(0.444444)	T(0.62963)
		TT(0.407407)
	QHS	CC(0.113208)	C(0.301887)	0.4215	1.72861	0.421502	0.5139
		CT(0.377358)	T(0.698113)
		TT(0.509434)
g.53130009	AHS	GG(0.169811)	G(0.386792)	0.4744	1.90259	0.474368	0.5662
G>A		GA(0.433962)	A(0.613208)
		AA(0.396226)
	AMS	AA(0.243902)	A(0.478049)	0.499	1.99601	0.499036	0.4015
		AG(0.468293)	G(0.521951)
		GG(0.287805)
	CMS	AA(0.186441)	A(0.381356)	0.4718	1.89322	0.471847	0.1779
		AG(0.389831)	G(0.618644)
		GG(0.423729)
	QHS	AA(0.175439)	A(0.350877)	0.4555	1.83655	0.455525	0.08588
		AG(0.350877)	G(0.649123)
		GG(0.473684)
g.53131516	AHS	TT(0)	T(0.0754717)	0.1396	1.16225	0.139551	1
T>C		TC(0.150943)	C(0.924528)
		CC(0.849057)
	AMS	TT(0.0097561)	T(0.131707)	0.2287	1.29651	0.228721	0.5407
		TC(0.243902)	C(0.868293)
		CC(0.746341)
	CMS	TT(0)	T(0.0948276)	0.1717	1.20729	0.171671	1
		TC(0.189655)	C(0.905172)
		CC(0.810345)
	QHS	TT(0)	T(0.0454545)	0.08678	1.09503	0.0867769	1
		TC(0.0909091)	C(0.954545)
		CC(0.909091)
g.53131692	AHS	TT(0.215686)	T(0.431373)	0.4906	1.96309	0.490581	0.3995
T>C		TC(0.431373)	C(0.568627)
		CC(0.352941)
	AMS	CC(0.254902)	C(0.490196)	0.4998	1.9992	0.499808	0.403
		CT(0.470588)	T(0.509804)
		TT(0.27451)
	CMS	CC(0.189655)	C(0.396552)	0.4786	1.91791	0.478597	0.2869
		CT(0.413793)	T(0.603448)
		TT(0.396552)
	QHS	CC(0.127273)	C(0.309091)	0.4271	1.74551	0.427107	0.3406
		CT(0.363636)	T(0.690909)
		TT(0.509091)
g.53132288	AHS	TT(0.0892857)	T(0.321429)	0.4362	1.77368	0.436224	0.7648
T>C		TC(0.464286)	C(0.678571)
		CC(0.446429)
	AMS	CC(0.259615)	C(0.497596)	0.5	2	0.499988	0.49
		CT(0.475962)	T(0.502404)
		TT(0.264423)
	CMS	CC(0.220339)	C(0.389831)	0.4757	1.9073	0.475725	0.02966
		CT(0.338983)	T(0.610169)
		TT(0.440678)
	QHS	CC(0.109091)	C(0.327273)	0.4403	1.78667	0.440331	1
		CT(0.436364)	T(0.672727)
		TT(0.454545)
g.53132701	AHS	CC(0.218182)	C(0.409091)	0.4835	1.93611	0.483471	0.1606
C>T		CT(0.381818)	T(0.590909)
		TT(0.4)
	AMS	TT(0.263415)	T(0.490244)	0.4998	1.9992	0.49981	0.2082
		TC(0.453659)	C(0.509756)
		CC(0.282927)
	CMS	TT(0.20339)	T(0.389831)	0.4757	1.9073	0.475725	0.1037
		TC(0.372881)	C(0.610169)
		CC(0.423729)
	QHS	TT(0.0769231)	T(0.259615)	0.3844	1.62443	0.38443	0.7222
		TC(0.365385)	C(0.740385)
		CC(0.557692)
g.53133180	AHS	CC(0.22449)	C(0.408163)	0.4831	1.93461	0.483132	0.1361
C>T		CT(0.367347)	T(0.591837)
		TT(0.408163)
	AMS	TT(0.226601)	T(0.463054)	0.4973	1.98926	0.49727	0.4827
		TC(0.472906)	C(0.536946)
		CC(0.300493)
	CMS	TT(0.2)	T(0.391667)	0.4765	1.91022	0.476528	0.173
		TC(0.383333)	C(0.608333)
		CC(0.416667)
	QHS	TT(0.0943396)	T(0.273585)	0.3975	1.65975	0.397472	0.4937
		TC(0.358491)	C(0.726415)
		CC(0.54717)
g.53133287	AHS	TT(0)	T(0.0909091)	0.1653	1.19804	0.165289	1
T>C		TC(0.181818)	C(0.909091)
		CC(0.818182)
	AMS	TT(0.00952381)	T(0.0904762)	0.1646	1.19703	0.16458	0.6776
		TC(0.161905)	C(0.909524)
		CC(0.828571)
	CMS	TT(0.0169492)	T(0.169492)	0.2815	1.39179	0.281528	1
		TC(0.305085)	C(0.830508)
		CC(0.677966)
	QHS	TT(0)	T(0.101852)	0.183	1.22399	0.182956	1
		TC(0.203704)	C(0.898148)
		CC(0.796296)

## Sheet: TLR2
Locus	Breed	Genotype Frequency	Allele Frequency	He	Ne	PIC	HW Test(p-Value)
g.3841863	AHS	TT(0.290909)	T(0.472727)	0.4985	1.99402	0.498512	0.05716
T>A		TA(0.363636)	A(0.527273)
		AA(0.345455)
	AMS	TT(0.156863)	T(0.345588)	0.4523	1.82582	0.452314	0.02009
		TA(0.377451)	A(0.654412)
		AA(0.465686)
	CMS	TT(0.163636)	T(0.4)	0.48	1.92308	0.48	1
		TA(0.472727)	A(0.6)
		AA(0.363636)
	QHS	AA(0.217391)	A(0.456522)	0.4962	1.98491	0.496219	0.7738
		AT(0.478261)	T(0.543478)
		TT(0.304348)
g.3842046	AHS	TT(0.178571)	T(0.410714)	0.4841	1.93836	0.484056	0.7849
T>C		TC(0.464286)	C(0.589286)
		CC(0.357143)
	AMS	CC(0.154589)	C(0.350242)	0.4551	1.8352	0.455145	0.04714
		CT(0.391304)	T(0.649758)
		TT(0.454106)
	CMS	CC(0.22807)	C(0.438596)	0.4925	1.97044	0.492459	0.2875
		CT(0.421053)	T(0.561404)
		TT(0.350877)
	QHS	TT(0.208333)	T(0.447917)	0.4946	1.97863	0.494575	1
		TC(0.479167)	C(0.552083)
		CC(0.3125)
g.3842216	AHS	CC(0.288462)	C(0.480769)	0.4993	1.9972	0.49926	0.101
C>T		CT(0.384615)	T(0.519231)
		TT(0.326923)
	AMS	TT(0.172414)	T(0.362069)	0.462	1.85874	0.46195	0.01455
		TC(0.37931)	C(0.637931)
		CC(0.448276)
	CMS	TT(0.2)	T(0.4)	0.48	1.92308	0.48	0.2605
		TC(0.4)	C(0.6)
		CC(0.4)
	QHS	CC(0.207547)	C(0.490566)	0.4998	1.9992	0.499822	0.4175
		CT(0.566038)	T(0.509434)
		TT(0.226415)
g.3842427	AHS	CC(0.267857)	C(0.473214)	0.4986	1.99442	0.498565	0.1885
C>T		CT(0.410714)	T(0.526786)
		TT(0.321429)
	AMS	TT(0.151961)	T(0.352941)	0.4567	1.8406	0.456747	0.09209
		TC(0.401961)	C(0.647059)
		CC(0.446078)
	CMS	CC(0.293103)	C(0.456897)	0.4963	1.98531	0.496284	0.009414
		CT(0.327586)	T(0.543103)
		TT(0.37931)
	QHS	CC(0.196078)	C(0.460784)	0.4969	1.98768	0.496924	0.7805
		CT(0.529412)	T(0.539216)
		TT(0.27451)
g.3842599	AHS	GG(0.277778)	G(0.481481)	0.4993	1.9972	0.499314	0.1803
G>A		GA(0.407407)	A(0.518519)
		AA(0.314815)
	AMS	AA(0.157635)	A(0.347291)	0.4534	1.82949	0.45336	0.02057
		AG(0.37931)	G(0.652709)
		GG(0.463054)
	CMS	AA(0.175439)	A(0.377193)	0.4698	1.88608	0.469837	0.2734
		AG(0.403509)	G(0.622807)
		GG(0.421053)
	QHS	AA(0.208333)	A(0.46875)	0.498	1.99203	0.498047	1
		AG(0.520833)	G(0.53125)
		GG(0.270833)
g.3842605	AHS	GG(0.290909)	G(0.481818)	0.4993	1.9972	0.499339	0.1038
G>A		GA(0.381818)	A(0.518182)
		AA(0.327273)
	AMS	AA(0.157635)	A(0.344828)	0.4518	1.82415	0.451843	0.01918
		AG(0.374384)	G(0.655172)
		GG(0.46798)
	CMS	AA(0.189655)	A(0.387931)	0.4749	1.9044	0.474881	0.2667
		AG(0.396552)	G(0.612069)
		GG(0.413793)
	QHS	GG(0.217391)	G(0.478261)	0.4991	1.99641	0.499055	1
		GA(0.521739)	A(0.521739)
		AA(0.26087)
g.3842782	AHS	AA(0.25)	A(0.464286)	0.4974	1.98965	0.497449	0.294
A>G		AG(0.428571)	G(0.535714)
		GG(0.321429)
	AMS	GG(0.145631)	G(0.351942)	0.4562	1.83891	0.456158	0.1712
		GA(0.412621)	A(0.648058)
		AA(0.441748)
	CMS	AA(0.277778)	A(0.453704)	0.4957	1.98295	0.495713	0.03217
		AG(0.351852)	G(0.546296)
		GG(0.37037)
	QHS	AA(0.235294)	A(0.480392)	0.4992	1.99681	0.499231	1
		AG(0.490196)	G(0.519608)
		GG(0.27451)
g.3842800	AHS	AA(0.218182)	A(0.445455)	0.494	1.97628	0.49405	0.5883
A>G		AG(0.454545)	G(0.554545)
		GG(0.327273)
	AMS	GG(0.155)	G(0.3575)	0.4594	1.8498	0.459387	0.09245
		GA(0.405)	A(0.6425)
		AA(0.44)
	CMS	AA(0.344828)	A(0.482759)	0.4994	1.9976	0.499405	0.000636
		AG(0.275862)	G(0.517241)
		GG(0.37931)
	QHS	AA(0.215686)	A(0.470588)	0.4983	1.99322	0.49827	1
		AG(0.509804)	G(0.529412
		GG(0.27451)
g.3842829	AHS	GG(0.296296)	G(0.5)	0.5	2	0.5	0.18
G>A		GA(0.407407)	A(0.5)
		AA(0.296296)
	AMS	GG(0.15122)	G(0.363415)	0.4627	1.86116	0.462689	0.2304
		GA(0.42439)	A(0.636585)
		AA(0.42439)
	CMS	AA(0.338983)	A(0.483051)	0.4994	1.9976	0.499425	0.001501
		AG(0.288136)	G(0.516949)
		GG(0.372881)
	QHS	AA(0.204082)	A(0.479592)	0.4992	1.99681	0.499167	0.5736
		AG(0.55102)	G(0.520408)
		GG(0.244898)
g.3843088	AHS	AA(0.285714)	A(0.491071)	0.4998	1.9992	0.499841	0.1878
A>C		AC(0.410714)	C(0.508929)
		CC(0.303571)
	AMS	CC(0.161137)	C(0.381517)	0.4719	1.89358	0.471923	0.3809
		CA(0.440758)	A(0.618483)
		AA(0.398104)
	CMS	AA(0.293103)	A(0.465517)	0.4976	1.99045	0.497622	0.01943
		AC(0.344828)	C(0.534483)
		CC(0.362069)
	QHS	AA(0.240741)	A(0.5)	0.5	2	0.5	1
		AC(0.518519)	C(0.5)
		CC(0.240741)
g.3843100	AHS	GG(0.280702)	G(0.482456)	0.4994	1.9976	0.499384	0.1836
G>C		GC(0.403509)	C(0.517544)
		CC(0.315789)
	AMS	CC(0.158879)	C(0.373832)	0.4682	1.88041	0.468163	0.2434
		CG(0.429907)	G(0.626168)
		GG(0.411215)
	CMS	GG(0.280702)	G(0.45614)	0.4962	1.98491	0.496153	0.03235
		GC(0.350877)	C(0.54386)
		CC(0.368421)
	QHS	GG(0.222222)	G(0.444444)	0.4938	1.9755	0.493827	0.5803
		GC(0.444444)	C(0.555556)
		CC(0.333333)
g.3843106	AHS	AA(0.285714)	A(0.482143)	0.4994	1.9976	0.499362	0.1138
A>G		AG(0.392857)	G(0.517857)
		GG(0.321429)
	AMS	GG(0.160377)	G(0.375)	0.4688	1.88253	0.46875	0.241
		GA(0.429245)	A(0.625)
		AA(0.410377)
	CMS	AA(0.293103)	A(0.465517)	0.4976	1.99045	0.497622	0.01943
		AG(0.344828)	G(0.534483)
		GG(0.362069)
	QHS	AA(0.222222)	A(0.444444)	0.4938	1.9755	0.493827	0.5803
		AG(0.444444)	G(0.555556)
		GG(0.333333)
g.3850557	AHS	CC(0)	C(0.0377358)	0.07262	1.07831	0.072624	1
C>T		CT(0.0754717)	T(0.962264)
		TT(0.924528)
	AMS	CC(0)	C(0.0188679)	0.03702	1.03844	0.037024	1
		CT(0.0377358)	T(0.981132)
		TT(0.962264)
	CMS	CC(0.0175439)	C(0.140351)	0.2413	1.31804	0.241305	1
		CT(0.245614)	T(0.859649)
		TT(0.736842)
	QHS	CC(0.0185185)	C(0.148148)	0.2524	1.33761	0.252401	1
		CT(0.259259)	T(0.851852)
		TT(0.722222)
g.3852343	AHS	CC(0)	C(0.0338983)	0.0655	1.07009	0.065498	1
C>T		CT(0.0677966)	T(0.966102)
		TT(0.932203)
	AMS	CC(0)	C(0.0119617)	0.02364	1.02421	0.023637	1
		CT(0.0239234)	T(0.988038)
		TT(0.976077)
	CMS	CC(0.0181818)	C(0.109091)	0.1944	1.24131	0.19438	0.4891
		CT(0.181818)	T(0.890909)
		TT(0.8)
	QHS	CC(0)	C(0.125)	0.2188	1.28008	0.21875	0.5811
		CT(0.25)	T(0.875)
		TT(0.75)

## Sheet: CRB3
Locus	Breed	Genotype Frequency	Allele Frequency	He	Ne	PIC	HW Test(p-Value)
g.15560554	AHS	CC(0)	C(0.0603448)	0.1134	1.1279	0.113407	1
C>T		CT(0.12069)	T(0.939655)
		TT(0.87931)
	AMS	CC(0.00934579)	C(0.0794393)	0.1463	1.17137	0.146257	0.6268
		CT(0.140187)	T(0.920561)
		TT(0.850467)
	CMS	CC(0)	C(0.103448)	0.1855	1.22775	0.185493	1
		CT(0.206897)	T(0.896552)
		TT(0.793103)
	QHS	CC(0)	C(0.0545455)	0.1031	1.11495	0.10314	1
		CT(0.109091)	T(0.945455)
		TT(0.890909)
g.15561685	AHS	TT(0)	T(0.0517241)	0.0981	1.10877	0.098098	1
T>A		TA(0.103448)	A(0.948276)
		AA(0.896552)
	AMS	TT(0.00460829)	T(0.0645161)	0.1207	1.13727	0.120708	0.6057
		TA(0.119816)	A(0.935484)
		AA(0.875576)
	CMS	TT(0)	T(0.1)	0.18	1.21951	0.18	1
		TA(0.2)	A(0.9)
		AA(0.8)
	QHS	TT(0)	T(0.0701754)	0.1305	1.15009	0.130502	1
		TA(0.140351)	A(0.929825)
		AA(0.859649)
g.15562465	AHS	TT(0)	T(0.118644)	0.2091	1.26438	0.209135	1
T>C		TC(0.237288)	C(0.881356)
		CC(0.762712)
	AMS	TT(0.00917431)	T(0.0711009)	0.1321	1.15221	0.132091	0.2902
		TC(0.123853)	C(0.928899)
		CC(0.866972)
	CMS	TT(0)	T(0.0762712)	0.1409	1.16401	0.140908	1
		TC(0.152542)	C(0.923729)
		CC(0.847458)
	QHS	TT(0)	T(0.0982143)	0.1771	1.21521	0.177136	1
		TC(0.196429)	C(0.901786)
		CC(0.803571)

## Sheet: CPT2
Locus	breed	Genotype Frequency	Allele Frequency	He	Ne	PIC	HWE(p-value)
g.27413545	AHS	CC(0.0892857)	C(0.285714)	0.4082	1.68976	0.408163	0.7494
C>T		CT(0.392857)	T(0.714286)
		TT(0.517857)
	AMS	CC(0.0728155)	C(0.274272)	0.3981	1.66141	0.398094	1
		CT(0.402913)	T(0.725728)
		TT(0.524272)
	CMS	CC(0.12069)	C(0.275862)	0.3995	1.66528	0.399524	0.1008
		CT(0.310345)	T(0.724138)
		TT(0.568966)
	QHS	CC(0.150943)	C(0.358491)	0.46	1.85185	0.45995	0.5503
		CT(0.415094)	T(0.641509)
		TT(0.433962)
g.27413638	AHS	CC(0)	C(0.0446429)	0.0853	1.09325	0.0852997	1
C>G		CG(0.0892857)	G(0.955357)
		GG(0.910714)
	AMS	CC(0)	C(0.113527)	0.2013	1.25203	0.201277	0.08293
		CG(0.227053)	G(0.886473)
		GG(0.772947)
	CMS	CC(0)	C(0.0517241)	0.0981	1.10877	0.0980975	1
		CG(0.103448)	G(0.948276)
		GG(0.896552)
	QHS	CC(0)	C(0.0789474)	0.1454	1.17014	0.145429	1
		CG(0.157895)	G(0.921053)
		GG(0.842105)
g.27413665	AHS	TT(0.0545455)	T(0.245455)	0.3704	1.58831	0.370413	1
T>C		TC(0.381818)	C(0.754545)
		CC(0.563636)
	AMS	TT(0.0606061)	T(0.265152)	0.3897	1.63854	0.389692	0.5854
		TC(0.409091)	C(0.734848)
		CC(0.530303)
	CMS	TT(0.0508475)	T(0.152542)	0.2585	1.34862	0.258546	0.114
		TC(0.20339)	C(0.847458)
		CC(0.745763)
	QHS	TT(0.0961538)	T(0.278846)	0.4022	1.6728	0.402182	0.4998
		TC(0.365385)	C(0.721154)
		CC(0.538462)
g.27413703	AHS	TT(0.107143)	T(0.330357)	0.4424	1.7934	0.442443	1
T>C		TC(0.446429)	C(0.669643)
		CC(0.446429)
	AMS	TT(0.0603015)	T(0.268844)	0.3931	1.64772	0.393134	0.4723
		TC(0.417085)	C(0.731156)
		CC(0.522613)
	CMS	TT(0.0517241)	T(0.163793)	0.2739	1.37722	0.27393	0.159
		TC(0.224138)	C(0.836207)
		CC(0.724138)
	QHS	TT(0.117647)	T(0.313725)	0.4306	1.75623	0.430604	0.5235
		TC(0.392157)	C(0.686275)
		CC(0.490196)
g.27415067	AHS	AA(0.115385)	A(0.375)	0.4688	1.88253	0.46875	0.56
A>C		AC(0.519231)	C(0.625)
		CC(0.365385)
	AMS	AA(0.268657)	A(0.495025)	0.5	2	0.49995	0.2038
		AC(0.452736)	C(0.504975)
		CC(0.278607)
	CMS	CC(0.218182)	C(0.354545)	0.4577	1.844	0.457686	0.003151
		CA(0.272727)	A(0.645455)
		AA(0.509091)
	QHS	CC(0.22)	C(0.48)	0.4992	1.99681	0.4992	1
		CA(0.52)	A(0.52)
		AA(0.26)
g.27415172	AHS	GG(0)	G(0.12037)	0.2118	1.26871	0.211763	1
G>A		GA(0.240741)	A(0.87963)
		AA(0.759259)
	AMS	GG(0)	G(0.0962441)	0.174	1.21065	0.173962	0.2291
		GA(0.192488)	A(0.903756)
		AA(0.807512)
	CMS	GG(0.0172414)	G(0.0689655)	0.1284	1.14732	0.128419	0.2276
		GA(0.103448)
		AA(0.87931)
	QHS	GG(0)	G(0.0849057)	0.1554	1.18399	0.155393	1
		GA(0.169811)	A(0.915094)
		AA(0.830189)
g.27416281	AHS	CC(0.12069)	C(0.37069)	0.4666	1.87477	0.466558	0.7788
C>T		CT(0.5)	T(0.62931)
		TT(0.37931)
	AMS	CC(0.0656566)	C(0.257576)	0.3825	1.61943	0.382461	1
		CT(0.383838)	T(0.742424)
		TT(0.550505)
	CMS	CC(0.0526316)	C(0.140351)	0.2413	1.31804	0.241305	0.06298
		CT(0.175439)	T(0.859649)
		TT(0.77193)
	QHS	CC(0.122449)	C(0.346939)	0.4531	1.82849	0.453145	1
		CT(0.44898)	T(0.653061)
		TT(0.428571)
g.27416688	AHS	CC(0.06)	C(0.32)	0.4352	1.77054	0.4352	0.3258
C>T		CT(0.52)	T(0.68)
		TT(0.42)
	AMS	CC(0.0544554)	C(0.252475)	0.3775	1.60643	0.377463	0.5779
		CT(0.39604)	T(0.747525)
		TT(0.549505)
	CMS	CC(0.0535714)	C(0.160714)	0.2698	1.36949	0.26977	0.1301
		CT(0.214286)	T(0.839286)
		TT(0.732143)
	QHS	CC(0.113208)	C(0.311321)	0.4288	1.7507	0.4288	0.5374
		CT(0.396226)	T(0.688679)
		TT(0.490566)
g.27416767	AHS	GG(0.102041)	G(0.346939)	0.4531	1.82849	0.453145	0.7548
G>A		GA(0.489796)	A(0.653061)
		AA(0.408163)
	AMS	GG(0.0689655)	G(0.273399)	0.3973	1.6592	0.397304	0.8596
		GA(0.408867)	A(0.726601)
		AA(0.522167)
	CMS	GG(0.0357143)	G(0.142857)	0.2449	1.32433	0.244898	0.2934
		GA(0.214286)	A(0.857143)
		AA(0.75)
	QHS	GG(0.156863)	G(0.372549)	0.4675	1.87793	0.467512	0.5605
		GA(0.431373)	A(0.627451)
		AA(0.411765)
g.27416892	AHS	CC(0.0192308)	C(0.240385)	0.3652	1.5753	0.3652	0.2505
C>G		CG(0.442308)	G(0.759615)
		GG(0.538462)
	AMS	CC(0.0552764)	C(0.251256)	0.3763	1.60333	0.376253	0.7061
		CG(0.39196)	G(0.748744)
		GG(0.552764)
	CMS	CC(0.0508475)	C(0.144068)	0.2466	1.32732	0.246625	0.0824
		CG(0.186441)	G(0.855932)
		GG(0.762712)
	QHS	CC(0.0961538)	C(0.298077)	0.4185	1.71969	0.418454	0.7491
		CG(0.403846)	G(0.701923)
		GG(0.5)
g.27416930	AHS	CC(0.0188679)	C(0.254717)	0.3797	1.61212	0.379672	0.144
C>T		CT(0.471698)	T(0.745283)
		TT(0.509434)
	AMS	CC(0.0456853)	C(0.241117)	0.366	1.57729	0.365959	0.4367
		CT(0.390863)	T(0.758883)
		TT(0.563452)
	CMS	CC(0.05)	C(0.15)	0.255	1.34228	0.255	0.1092
		CT(0.2)	T(0.85)
		TT(0.75)
	QHS	CC(0.08)	C(0.29)	0.4118	1.7001	0.4118	1
		CT(0.42)	T(0.71)
		TT(0.5)
g.27418334	AHS	CC(0)	C(0.0740741)	0.1372	1.15902	0.137174	1
C>T		CT(0.148148)	T(0.925926)
		TT(0.851852)
	AMS	CC(0)	C(0.056338)	0.1063	1.11894	0.106328	1
		CT(0.112676)	T(0.943662)
		TT(0.887324)
	CMS	CC(0.0344828)	C(0.12931)	0.2252	1.29066	0.225178	0.2233
		CT(0.189655)	T(0.87069)
		TT(0.775862)
	QHS	CC(0)	C(0.0462963)	0.08831	1.09686	0.0883059	1
		CT(0.0925926)	T(0.953704)
		TT(0.907407)
g.27418429	AHS	AA(0.132075)	A(0.386792)	0.4744	1.90259	0.474368	0.7731
A>G		AG(0.509434)	G(0.613208)
		GG(0.358491)
	AMS	AA(0.0689655)	A(0.263547)	0.3882	1.63452	0.38818	1
		AG(0.389163)	G(0.736453)
		GG(0.541872)
	CMS	AA(0.0344828)	A(0.146552)	0.2501	1.33351	0.250149	0.3366
		AG(0.224138)	G(0.853448)
		GG(0.741379)
	QHS	AA(0.0638298)	A(0.329787)	0.4421	1.79244	0.442055	0.3184
		AG(0.531915)	G(0.670213)
		GG(0.404255)
g.27418562	AHS	AA(0)	A(0.192308)	0.3107	1.45075	0.310651	0.1758
A>G		AG(0.384615)	G(0.807692)
		GG(0.615385)
	AMS	AA(0.044335)	A(0.23399)	0.3585	1.55885	0.358478	0.5561
		AG(0.37931)	G(0.76601)
		GG(0.576355)
	CMS	AA(0.0526316)	A(0.131579)	0.2285	1.29618	0.228532	0.04213
		AG(0.157895)	G(0.868421)
		GG(0.789474)
	QHS	AA(0.0754717)	A(0.283019)	0.4058	1.68294	0.405838	1
		AG(0.415094)	G(0.716981)
		GG(0.509434)
g.27418563	AHS	GG(0)	G(0.192308)	0.3107	1.45075	0.310651	0.1758
G>A		GA(0.384615)	A(0.807692)
		AA(0.615385)
	AMS	GG(0.0441176)	G(0.232843)	0.3573	1.55594	0.357254	0.5561
		GA(0.377451)	A(0.767157)
		AA(0.578431)
	CMS	GG(0.0526316)	G(0.131579)	0.2285	1.29618	0.228532	0.04213
		GA(0.157895)	A(0.868421)
		AA(0.789474)
	QHS	GG(0.0754717)	G(0.273585)	0.3975	1.65975	0.397472	1
		GA(0.396226)	A(0.726415)
		AA(0.528302)
g.27420157	AHS	TT(0.0178571)	T(0.1875)	0.3047	1.43823	0.304688	0.667
T>G		TG(0.339286)	G(0.8125)
		GG(0.642857)
	AMS	TT(0.03)	T(0.185)	0.3016	1.43184	0.30155	0.8174
		TG(0.31)	G(0.815)
		GG(0.66)
	CMS	TT(0.0508475)	T(0.118644)	0.2091	1.26438	0.209135	0.02433
		TG(0.135593)	G(0.881356)
		GG(0.813559)
	QHS	TT(0.0769231)	T(0.240385)	0.3652	1.5753	0.3652	0.4534
		TG(0.326923)	G(0.759615)
		GG(0.596154)
g.27420501	AHS	CC(0.0754717)	C(0.339623)	0.4486	1.81357	0.448558	0.3553
C>T		CT(0.528302)	T(0.660377)
		TT(0.396226)
	AMS	CC(0.0490196)	C(0.213235)	0.3355	1.50489	0.335532	0.8342
		CT(0.328431)	T(0.786765)
		TT(0.622549)
	CMS	CC(0.0517241)	C(0.172414)	0.2854	1.39938	0.285375	0.3437
		CT(0.241379)	T(0.827586)
		TT(0.706897)
	QHS	CC(0.0185185)	C(0.194444)	0.3133	1.45624	0.313272	0.6654
		CT(0.351852)	T(0.805556)
		TT(0.62963)
g.27420565	AHS	CC(0.220339)	C(0.440678)	0.493	1.97239	0.492962	0.4333
C>T		CT(0.440678)	T(0.559322)
		TT(0.338983)
	AMS	CC(0.208738)	C(0.42233)	0.4879	1.95274	0.487935	0.08609
		CT(0.427184)	T(0.57767)
		TT(0.364078)
	CMS	TT(0.254237)	T(0.440678)	0.493	1.97239	0.492962	0.06649
		TC(0.372881)	C(0.559322)
		CC(0.372881)
	QHS	CC(0.232143)	C(0.4375)	0.4922	1.96928	0.492188	0.2757
		CT(0.410714)	T(0.5625)
		TT(0.357143)
g.27421405	AHS	AA(0.150943)	A(0.386792)	0.4744	1.90259	0.474368	1
A>G		AG(0.471698)	G(0.613208)
		GG(0.377358)
	AMS	AA(0.100962)	A(0.322115)	0.4367	1.77525	0.436714	1
		AG(0.442308)	G(0.677885)
		GG(0.456731)
	CMS	AA(0.145455)	A(0.4)	0.48	1.92308	0.48	0.782
		AG(0.509091)	G(0.6)
		GG(0.345455)
	QHS	AA(0.222222)	A(0.462963)	0.4973	1.98926	0.497257	0.7899
		AG(0.481481)	G(0.537037)
		GG(0.296296)
g.27422608	AHS	GG(0.272727)	G(0.481818)	0.4993	1.9972	0.499339	0.2792
G>A		GA(0.418182)	A(0.518182)
		AA(0.309091)
	AMS	GG(0.115578)	G(0.366834)	0.4645	1.86741	0.464534	0.2875
		GA(0.502513)	A(0.633166)
		AA(0.38191)
	CMS	GG(0.155172)	G(0.413793)	0.4851	1.94212	0.485137	0.7873
		GA(0.517241)	A(0.586207)
		AA(0.327586)
	QHS	AA(0.307692)	A(0.490385)	0.4998	1.9992	0.499815	0.05518
		AG(0.365385)	G(0.509615)
		GG(0.326923)
g.27422989	AHS	TT(0)	T(0.0673077)	0.1256	1.14364	0.125555	1
T>G		TG(0.134615)	G(0.932692)
		GG(0.865385)
	AMS	TT(0.00483092)	T(0.0724638)	0.1344	1.15527	0.134426	1
		TG(0.135266)	G(0.927536)
		GG(0.859903)
	CMS	TT(0)	T(0.0964912)	0.1744	1.21124	0.174361	1
		TG(0.192982)	G(0.903509)
		GG(0.807018)
	QHS	TT(0.0196078)	T(0.137255)	0.2368	1.31027	0.236832	1
		TG(0.235294)	G(0.862745)
		GG(0.745098)
g.27423343	AHS	TT(0.178571)	T(0.410714)	0.4841	1.93836	0.484056	0.7849
T>A		TA(0.464286)	A(0.589286)
		AA(0.357143)
	AMS	TT(0.0952381)	T(0.32381)	0.4379	1.77904	0.437914	0.6363
		TA(0.457143)	A(0.67619)
		AA(0.447619)
	CMS	TT(0.15)	T(0.408333)	0.4832	1.93498	0.483194	0.7892
		TA(0.516667)	A(0.591667)
		AA(0.333333)
	QHS	AA(0.211538)	A(0.451923)	0.4954	1.98177	0.495377	0.7868
		AT(0.480769)	T(0.548077)
		TT(0.307692)
g.27425089	AHS	GG(0.160714)	G(0.321429)	0.4362	1.77368	0.436224	0.06349
G>A		GA(0.321429)	A(0.678571)
		AA(0.517857)
	AMS	GG(0.0341463)	G(0.25122)	0.3762	1.60308	0.376217	0.0395
		GA(0.434146)	A(0.74878)
		AA(0.531707)
	CMS	GG(0.125)	G(0.330357)	0.4424	1.7934	0.442443	0.5583
		GA(0.410714)	A(0.669643)
		AA(0.464286)
	QHS	GG(0.0961538)	G(0.346154)	0.4527	1.82715	0.452663	0.5517
		GA(0.5)	A(0.653846)
		AA(0.403846)
g.27425908	AHS	GG(0)	G(0.0689655)	0.1284	1.14732	0.128419	1
G>A		GA(0.137931)	A(0.931034)
		AA(0.862069)
	AMS	GG(0.00485437)	G(0.0533981)	0.1011	1.11247	0.101093	0.4467
		GA(0.0970874)	A(0.946602)
		AA(0.898058)
	CMS	GG(0)	G(0.0625)	0.1172	1.13276	0.117188	1
		GA(0.125)	A(0.9375)
		AA(0.875)
	QHS	GG(0.0188679)	G(0.141509)	0.243	1.321	0.242969	1
		GA(0.245283)	A(0.858491)
		AA(0.735849)
g.27426263	AHS	GG(0)	G(0.0701754)	0.1305	1.15009	0.130502	1
G>C		GC(0.140351)	C(0.929825)
		CC(0.859649)
	AMS	GG(0)	G(0.0517241)	0.0981	1.10877	0.0980975	1
		GC(0.103448)	C(0.948276)
		CC(0.896552)
	CMS	GG(0)	G(0.0689655)	0.1284	1.14732	0.128419	1
		GC(0.137931)	C(0.931034)
		CC(0.862069)
	QHS	GG(0.0188679)	G(0.132075)	0.2293	1.29752	0.229263	1
		GC(0.226415)	C(0.867925)
		CC(0.754717)
g.27426686	AHS	AA(0.109091)	A(0.290909)	0.4126	1.70242	0.412562	0.3468
A>T		AT(0.363636)	T(0.709091)
		TT(0.527273)
	AMS	AA(0.0539216)	A(0.259804)	0.3846	1.62496	0.384612	0.3666
		AT(0.411765)	T(0.740196)
		TT(0.534314)
	CMS	AA(0.125)	A(0.339286)	0.4483	1.81258	0.448342	0.7679
		AT(0.428571)	T(0.660714)
		TT(0.446429)
	QHS	AA(0.0652174)	A(0.326087)	0.4395	1.78412	0.439509	0.3176
		AT(0.521739)	T(0.673913)
		TT(0.413043)
g.27426811	AHS	AA(0.145455)	A(0.327273)	0.4403	1.78667	0.440331	0.2218
A>T		AT(0.363636)	T(0.672727)
		TT(0.490909)
	AMS	AA(0.0439024)	A(0.260976)	0.3857	1.62787	0.385735	0.1017
		AT(0.434146)	T(0.739024)
		TT(0.521951)
	CMS	AA(0.109091)	A(0.290909)	0.4126	1.70242	0.412562	0.3468
		AT(0.363636)	T(0.709091)
		TT(0.527273)
	QHS	AA(0.0217391)	A(0.23913)	0.3639	1.57208	0.363894	0.4121
		AT(0.434783)	T(0.76087)
		TT(0.543478)
g.27426898	AHS	CC(0.145455)	C(0.318182)	0.4339	1.76647	0.433884	0.1297
C>T		CT(0.345455)	T(0.681818)
		TT(0.509091)
	AMS	CC(0.0386473)	C(0.241546)	0.3664	1.57828	0.366403	0.1821
		CT(0.405797)	T(0.758454)
		TT(0.555556)
	CMS	CC(0.122807)	C(0.315789)	0.4321	1.76087	0.432133	0.5377
		CT(0.385965)	T(0.684211)
		TT(0.491228)
	QHS	CC(0)	C(0.244186)	0.3691	1.58504	0.369118	0.04575
		CT(0.488372)	T(0.755814)
		TT(0.511628)
g.27426942	AHS	TT(0.0188679)	T(0.0943396)	0.1709	1.20613	0.170879	0.3732
T>C		TC(0.150943)	C(0.90566)
		CC(0.830189)
	AMS	TT(0.0046729)	T(0.165888)	0.2767	1.38255	0.276738	0.01285
		TC(0.32243)	C(0.834112)
		CC(0.672897)
	CMS	TT(0.0172414)	T(0.12069)	0.2122	1.26936	0.212247	1
		TC(0.206897)	C(0.87931)
		CC(0.775862)
	QHS	TT(0)	T(0.191489)	0.3096	1.44844	0.309642	0.1773
		TC(0.382979)	C(0.808511)
		CC(0.617021)
g.27427283	AHS	AA(0.113208)	A(0.292453)	0.4138	1.7059	0.413848	0.3291
A>C		AC(0.358491)	C(0.707547)
		CC(0.528302)
	AMS	AA(0.0552764)	A(0.271357)	0.3954	1.65399	0.395445	0.215
		AC(0.432161)	C(0.728643)
		CC(0.512563)
	CMS	AA(0.175439)	A(0.368421)	0.4654	1.87056	0.465374	0.2526
		AC(0.385965)	C(0.631579)
		CC(0.438596)
	QHS	AA(0.06)	A(0.3)	0.42	1.72414	0.42	0.5008
		AC(0.48)	C(0.7)
		CC(0.46)
g.27428042	AHS	AA(0.0925926)	A(0.277778)	0.4012	1.67001	0.401235	0.5164
A>G		AG(0.37037)	G(0.722222)
		GG(0.537037)
	AMS	AA(0.055)	A(0.26)	0.3848	1.62549	0.3848	0.462
		AG(0.41)	G(0.74)
		GG(0.535)
	CMS	AA(0.135593)	A(0.347458)	0.4535	1.82983	0.453462	0.5779
		AG(0.423729)	G(0.652542)
		GG(0.440678)
	QHS	AA(0.0192308)	A(0.307692)	0.426	1.74216	0.426036	0.01947
		AG(0.576923)	G(0.692308)
		GG(0.403846)
g.27428105	AHS	TT(0.111111)	T(0.314815)	0.4314	1.75871	0.431413	0.7528
T>C		TC(0.407407)	C(0.685185)
		CC(0.481481)
	AMS	TT(0.0447761)	T(0.243781)	0.3687	1.58403	0.368704	0.339
		TC(0.39801)	C(0.756219)
		CC(0.557214)
	CMS	TT(0.152542)	T(0.330508)	0.4425	1.79372	0.442545	0.1441
		TC(0.355932)	C(0.669492)
		CC(0.491525)
	QHS	TT(0.0204082)	T(0.27551)	0.3992	1.66445	0.399209	0.07736
		TC(0.510204)	C(0.72449)
		CC(0.469388)
g.27428474	AHS	AA(0.188679)	A(0.40566)	0.4822	1.93125	0.4822	0.5678
A>G		AG(0.433962)	G(0.59434)
		GG(0.377358)
	AMS	AA(0.0913462)	A(0.324519)	0.4384	1.78063	0.438413	0.4298
		AG(0.466346)	G(0.675481)
		GG(0.442308)
	CMS	AA(0.192982)	A(0.429825)	0.4902	1.96155	0.490151	0.7911
		AG(0.473684)	G(0.570175)
		GG(0.333333)
	QHS	GG(0.255319)	G(0.489362)	0.4998	1.9992	0.499774	0.7702
		GA(0.468085)	A(0.510638)
		AA(0.276596)
g.27429476	AHS	TT(0)	T(0.0526316)	0.09972	1.11077	0.099723	1
T>C		TC(0.105263)	C(0.947368)
		CC(0.894737)
	AMS	TT(0)	T(0.056872)	0.1073	1.1202	0.107275	1
		TC(0.113744)	C(0.943128)
		CC(0.886256)
	CMS	TT(0)	T(0.0603448)	0.1134	1.1279	0.113407	1
		TC(0.12069)	C(0.939655)
		CC(0.87931)
	QHS	TT(0)	T(0.118182)	0.2084	1.26326	0.20843	1
		TC(0.236364)	C(0.881818)
		CC(0.763636)
g.27430904	AHS	AA(0.0925926)	A(0.268519)	0.3928	1.6469	0.392833	0.4888
A>G		AG(0.351852)	G(0.731481)
		GG(0.555556)
	AMS	AA(0.0576923)	A(0.269231)	0.3935	1.6488	0.393491	0.3773
		AG(0.423077)	G(0.730769)
		GG(0.519231)
	CMS	AA(0.152542)	A(0.338983)	0.4481	1.81192	0.448147	0.2432
		AG(0.372881)	G(0.661017)
		GG(0.474576)
	QHS	AA(0.0384615)	A(0.288462)	0.4105	1.69635	0.410503	0.1806
		AG(0.5)	G(0.711538)
		GG(0.461538)
g.27431545	AMS	TT(0.0394089)	T(0.243842)	0.3688	1.58428	0.368767	0.1806
T>C		TC(0.408867)	C(0.756158)
		CC(0.551724)
	AHS	TT(0.12069)	T(0.301724)	0.4214	1.72831	0.421373	0.3474
		TC(0.362069)	C(0.698276)
		CC(0.517241)
	CMS	TT(0.107143)	T(0.303571)	0.4228	1.7325	0.422832	0.5439
		TC(0.392857)	C(0.696429)
		CC(0.5)
	QHS	TT(0.0816327)	T(0.346939)	0.4531	1.82849	0.453145	0.347
		TC(0.530612)	C(0.653061)
		CC(0.387755)
g.27433363	AHS	AA(0.113208)	A(0.283019)	0.4058	1.68294	0.405838	0.3055
A>C		AC(0.339623)	C(0.716981)
		CC(0.54717)
	AMS	AA(0.0541872)	A(0.263547)	0.3882	1.63452	0.38818	0.3647
		AC(0.418719)	C(0.736453)
		CC(0.527094)
	CMS	AA(0.107143)	A(0.3125)	0.4297	1.75346	0.429688	0.7585
		AC(0.410714)	C(0.6875)
		CC(0.482143)
	QHS	AA(0.037037)	A(0.314815)	0.4314	1.75871	0.431413	0.05691
		AC(0.555556)	C(0.685185)
		CC(0.407407)
g.27433458	AHS	GG(0.0526316)	G(0.184211)	0.3006	1.4298	0.300554	0.3734
G>C		GC(0.263158)	C(0.815789)
		CC(0.684211)
	AMS	GG(0.0101523)	G(0.172589)	0.2856	1.39978	0.285604	0.07696
		GC(0.324873)	C(0.827411)
		CC(0.664975)
	CMS	GG(0.0350877)	G(0.131579)	0.2285	1.29618	0.228532	0.2298
		GC(0.192982)	C(0.868421)
		CC(0.77193)
	QHS	GG(0)	G(0.173077)	0.2862	1.40095	0.286243	0.3249
		GC(0.346154)	C(0.826923)
		CC(0.653846)
g.27434037	AHS	AA(0.169811)	A(0.339623)	0.4486	1.81357	0.448558	0.1214
A>T		AT(0.339623)	T(0.660377)
		TT(0.490566)
	AMS	AA(0.0679612)	A(0.283981)	0.4067	1.68549	0.406671	0.4924
		AT(0.432039)	T(0.716019)
		TT(0.5)
	CMS	AA(0.125)	A(0.321429)	0.4362	1.77368	0.436224	0.539
		AT(0.392857)	T(0.678571)
		TT(0.482143)
	QHS	AA(0.0425532)	A(0.297872)	0.4183	1.7191	0.418289	0.1796
		AT(0.510638)	T(0.702128)
		TT(0.446809)
g.27434672	AHS	TT(0.169811)	T(0.339623)	0.4486	1.81357	0.448558	0.1214
T>C		TC(0.339623)	C(0.660377)
		CC(0.490566)
	AMS	TT(0.0640394)	T(0.285714)	0.4082	1.68976	0.408163	0.3011
		TC(0.44335)	C(0.714286)
		CC(0.492611)
	CMS	TT(0.142857)	T(0.348214)	0.4539	1.83117	0.453922	0.5554
		TC(0.410714)	C(0.651786)
		CC(0.446429)
	QHS	TT(0.0625)	T(0.28125)	0.4043	1.6787	0.404297	0.7299
		TC(0.4375)	C(0.71875)
		CC(0.5)

## Sheet: PIGM
Locus	breed	Genotype Frequency	Allele Frequency	He	Ne	PIC	HWE(p-value)
g.109247757	AHS	AA(0.0178571)	A(0.0982143)	0.1771	1.21521	0.177136	0.4189
A>G		AG(0.160714)	G(0.901786)
		GG(0.821429)
	AMS	AA(0)	A(0.0566502)	0.1069	1.1197	0.106882	1
		AG(0.1133)	G(0.94335)
		GG(0.8867)
	CMS	AA(0)	A(0.0775862)	0.1431	1.167	0.143133	1
		AG(0.155172)	G(0.922414)
		GG(0.844828)
	QHS	AA(0)	A(0.05)	0.095	1.10497	0.095	1
		AG(0.1)	G(0.95)
		GG(0.9)
g.109248309	AHS	TT(0.0545455)	T(0.163636)	0.2737	1.37684	0.273719	0.1361
T>G		TG(0.218182)	G(0.836364)
		GG(0.727273)
	AMS	TT(0.00990099)	T(0.0866337)	0.1583	1.18807	0.158257	0.647
		TG(0.153465)	G(0.913366)
		GG(0.836634)
	CMS	TT(0.0185185)	T(0.0833333)	0.1528	1.18036	0.152778	0.3039
		TG(0.12963)	G(0.916667)
		GG(0.851852)
	QHS	TT(0)	T(0.0181818)	0.0357	1.03702	0.0357025	1
		TG(0.0363636)	G(0.981818)
		GG(0.963636)
g.109248346	AHS	TT(0.115385)	T(0.346154)	0.4527	1.82715	0.452663	1
T>C		TC(0.461538)	C(0.653846)
		CC(0.423077)
	AMS	TT(0.075)	T(0.2675)	0.3919	1.64447	0.391887	0.8567
		TC(0.385)	C(0.7325)
		CC(0.54)
	CMS	TT(0.0701754)	T(0.236842)	0.3615	1.56617	0.361496	0.4864
		TC(0.333333)	C(0.763158)
		CC(0.596491)
	QHS	TT(0.0555556)	T(0.212963)	0.3352	1.50421	0.335219	0.685
		TC(0.314815)	C(0.787037)
		CC(0.62963)
g.109249562	AHS	GG(0.132075)	G(0.339623)	0.4486	1.81357	0.448558	0.5536
G>C		GC(0.415094)	C(0.660377)
		CC(0.45283)
	AMS	GG(0.065)	G(0.2625)	0.3872	1.63185	0.387188	0.8566
		GC(0.395)	C(0.7375)
		CC(0.54)
	CMS	GG(0.0701754)	G(0.254386)	0.3793	1.61108	0.379347	0.739
		GC(0.368421)	C(0.745614)
		CC(0.561404)
	QHS	GG(0.0784314)	G(0.245098)	0.37	1.5873	0.37005	0.4603
		GC(0.333333)	C(0.754902)
		CC(0.588235)
g.109249736	AHS	CC(0.0980392)	C(0.303922)	0.4231	1.7334	0.423106	1
C>T		CT(0.411765)	T(0.696078)
		TT(0.490196)
	AMS	CC(0.0757576)	C(0.282828)	0.4057	1.68265	0.405673	0.8618
		CT(0.414141)	T(0.717172)
		TT(0.510101)
	CMS	CC(0.0892857)	C(0.267857)	0.3922	1.64528	0.392219	0.5024
		CT(0.357143)	T(0.732143)
		TT(0.553571)
	QHS	CC(0.0727273)	C(0.263636)	0.3883	1.63479	0.388264	1
		CT(0.381818)	T(0.736364)
		TT(0.545455)
g.109249747	AHS	GG(0.117647)	G(0.284314)	0.407	1.68634	0.406959	0.1858
G>A		GA(0.333333)	A(0.715686)
		AA(0.54902)
	AMS	GG(0.0833333)	G(0.267157)	0.3916	1.64366	0.391568	0.3744
		GA(0.367647)	A(0.732843)
		AA(0.54902)
	CMS	GG(0.0344828)	G(0.189655)	0.3074	1.44383	0.307372	1
		GA(0.310345)	A(0.810345)
		AA(0.655172)
	QHS	GG(0.0357143)	G(0.169643)	0.2817	1.39218	0.281728	0.643
		GA(0.267857)	A(0.830357)
		AA(0.696429)
g.109249779	AHS	AA(0.0961538)	A(0.288462)	0.4105	1.69635	0.410503	0.7351
A>G		AG(0.384615)	G(0.711538)
		GG(0.519231)
	AMS	AA(0.0591133)	A(0.23399)	0.3585	1.55885	0.358478	0.6979
		AG(0.349754)	G(0.76601)
		GG(0.591133)
	CMS	AA(0.0357143)	A(0.169643)	0.2817	1.39218	0.281728	0.643
		AG(0.267857)	G(0.830357)
		GG(0.696429)
	QHS	AA(0.0384615)	A(0.144231)	0.2469	1.32784	0.246857	0.267
		AG(0.211538)	G(0.855769)
		GG(0.75)
g.109250115	AHS	AA(0)	A(0.103448)	0.1855	1.22775	0.185493	1
A>G		AG(0.206897)	G(0.896552)
		GG(0.793103)
	AMS	AA(0.0047619)	A(0.0571429)	0.1078	1.12082	0.107755	0.5017
		AG(0.104762)	G(0.942857)
		GG(0.890476)
	CMS	AA(0)	A(0.0172414)	0.03389	1.03508	0.0338882	1
		AG(0.0344828)	G(0.982759)
		GG(0.965517)
	QHS	AA(0.0384615)	A(0.0961538)	0.1738	1.21036	0.173817	0.05458
		AG(0.115385)	G(0.903846)
		GG(0.846154)
g.109250924	AHS	AA(0.0535714)	A(0.178571)	0.2934	1.41523	0.293367	0.3495
A>G		AG(0.25)	G(0.821429)
		GG(0.696429)
	AMS	AA(0.0478469)	A(0.186603)	0.3036	1.43596	0.303564	0.251
		AG(0.277512)	G(0.813397)
		GG(0.674641)
	CMS	AA(0.0169492)	A(0.194915)	0.3138	1.4573	0.313847	0.4362
		AG(0.355932)	G(0.805085)
		GG(0.627119)
	QHS	AA(0.203704)	A(0.314815)	0.4314	1.75871	0.431413	0.0008906
		AG(0.222222)	G(0.685185)
		GG(0.574074)
g.109251408	AHS	AA(0.0169492)	A(0.118644)	0.2091	1.26438	0.209135	0.5824
A>G		AG(0.20339)	G(0.881356)
		GG(0.779661)
	AMS	AA(0.00471698)	A(0.122642)	0.2152	1.27421	0.215201	0.3293
		AG(0.235849)	G(0.877358)
		GG(0.759434)
	CMS	AA(0)	A(0.0333333)	0.06444	1.06888	0.0644444	1
		AG(0.0666667)	G(0.966667)
		GG(0.933333)
	QHS	AA(0)	A(0.0714286)	0.1327	1.153	0.132653	1
		AG(0.142857)	G(0.928571)
		GG(0.857143)
g.109251420	AHS	TT(0)	T(0.112069)	0.199	1.24844	0.199019	1
T>A		TA(0.224138)	A(0.887931)
		AA(0.775862)
	AMS	TT(0.00478469)	T(0.129187)	0.225	1.29032	0.224995	0.213
		TA(0.248804)	A(0.870813)
		AA(0.746411)
	CMS	TT(0)	T(0.0431034)	0.08249	1.08991	0.0824911	1
		TA(0.0862069)	A(0.956897)
		AA(0.913793)
	QHS	TT(0.0178571)	T(0.0892857)	0.1626	1.19417	0.162628	0.3557
		TA(0.142857)	A(0.910714)
		AA(0.839286)
g.109251421	AHS	TT(0)	T(0.112069)	0.199	1.24844	0.199019	1
T>G		TG(0.224138)	G(0.887931)
		GG(0.775862)
	AMS	TT(0.00947867)	T(0.130332)	0.2267	1.29316	0.226691	0.5419
		TG(0.241706)	G(0.869668)
		GG(0.748815)
	CMS	TT(0)	T(0.0508475)	0.09652	1.10683	0.096524	1
		TG(0.101695)	G(0.949153)
		GG(0.898305)
	QHS	TT(0.0178571)	T(0.0892857)	0.1626	1.19417	0.162628	0.3557
		TG(0.142857)	G(0.910714)
		GG(0.839286)
g.109251549	AHS	TT(0)	T(0.1)	0.18	1.21951	0.18	1
T>C		TC(0.2)	C(0.9)
		CC(0.8)
	AMS	TT(0.00471698)	T(0.127358)	0.2223	1.28584	0.222277	0.2126
		TC(0.245283)	C(0.872642)
		CC(0.75)
	CMS	TT(0)	T(0.0254237)	0.04955	1.05213	0.0495547	1
		TC(0.0508475)	C(0.974576)
		CC(0.949153)
	QHS	TT(0.0181818)	T(0.0727273)	0.1349	1.15594	0.134876	0.2392
		TC(0.109091)	C(0.927273)
		CC(0.872727)
g.109251775	AHS	AA(0.0181818)	A(0.154545)	0.2613	1.35373	0.261322	1
A>G		AG(0.272727)	G(0.845455)
		GG(0.709091)
	AMS	AA(0.0531401)	A(0.171498)	0.2842	1.39704	0.284172	0.02448
		AG(0.236715)	G(0.828502)
		GG(0.710145)
	CMS	AA(0)	A(0.178571)	0.2934	1.41523	0.293367	0.1822
		AG(0.357143)	G(0.821429)
		GG(0.642857)
	QHS	AA(0.0576923)	A(0.182692)	0.2986	1.42572	0.298632	0.3396
		AG(0.25)	G(0.817308)
		GG(0.692308)
g.109251913	AHS	AA(0.0188679)	A(0.179245)	0.2942	1.41683	0.294233	1
A>G		AG(0.320755)	G(0.820755)
		GG(0.660377)
	AMS	AA(0.0536585)	A(0.207317)	0.3287	1.48965	0.328673	0.3933
		AG(0.307317)	G(0.792683)
		GG(0.639024)
	CMS	AA(0.0169492)	A(0.211864)	0.334	1.5015	0.333956	0.4297
		AG(0.389831)	G(0.788136)
		GG(0.59322)
	QHS	AA(0.0943396)	A(0.216981)	0.3398	1.51469	0.339801	0.04847
		AG(0.245283)	G(0.783019)
		GG(0.660377)
g.109251958	AHS	AA(0.16)	A(0.35)	0.455	1.83486	0.455	0.2307
A>G		AG(0.38)	G(0.65)
		GG(0.46)
	AMS	AA(0.258373)	A(0.476077)	0.4989	1.99561	0.498855	0.07151
		AG(0.435407)	G(0.523923)
		GG(0.30622)
	CMS	GG(0.293103)	G(0.5)	0.5	2	0.5	0.1954
		GA(0.413793)	A(0.5)
		AA(0.293103)
	QHS	AA(0.113208)	A(0.358491)	0.46	1.85185	0.45995	0.7691
		AG(0.490566)	G(0.641509)
		GG(0.396226)
g.109252238	AHS	TT(0.210526)	T(0.421053)	0.4875	1.95122	0.487535	0.2906
T>C		TC(0.421053)	C(0.578947)
		CC(0.368421)
	AMS	TT(0.228426)	T(0.454315)	0.4958	1.98334	0.495826	0.2497
		TC(0.451777)	C(0.545685)
		CC(0.319797)
	CMS	TT(0.283333)	T(0.5)	0.5	2	0.5	0.3087
		TC(0.433333)	C(0.5)
		CC(0.283333)
	QHS	TT(0.134615)	T(0.375)	0.4688	1.88253	0.46875	1
		TC(0.480769)	C(0.625)
		CC(0.384615)
g.109252339	AHS	AA(0.0172414)	A(0.137931)	0.2378	1.31199	0.237812	1
A>G		AG(0.241379)	G(0.862069)
		GG(0.741379)
	AMS	AA(0.0434783)	A(0.18599)	0.3028	1.43431	0.302796	0.3649
		AG(0.285024)	G(0.81401)
		GG(0.671498)
	CMS	AA(0.0169492)	A(0.194915)	0.3138	1.4573	0.313847	0.4362
		AG(0.355932)	G(0.805085)
		GG(0.627119)
	QHS	AA(0.12069)	A(0.25)	0.375	1.6	0.375	0.02956
		AG(0.258621)	G(0.75)
		GG(0.62069)
g.109252392	AHS	CC(0.0862069)	C(0.267241)	0.3916	1.64366	0.391647	0.518
C>A		CA(0.362069)	A(0.732759)
		AA(0.551724)
	AMS	CC(0.0531401)	C(0.236715)	0.3614	1.56593	0.361362	1
		CA(0.36715)	A(0.763285)
		AA(0.57971)
	CMS	CC(0.0169492)	C(0.211864)	0.334	1.5015	0.333956	0.4297
		CA(0.389831)	A(0.788136)
		AA(0.59322)
	QHS	CC(0.153846)	C(0.288462)	0.4105	1.69635	0.410503	0.01674
		CA(0.269231)	A(0.711538)
		AA(0.576923)
g.109252491	AHS	CC(0)	C(0.0438596)	0.08387	1.09155	0.083872	1
C>T		CT(0.0877193)	T(0.95614)
		TT(0.912281)
	AMS	CC(0.00966184)	C(0.118357)	0.2087	1.26374	0.208698	0.746
		CT(0.217391)	T(0.881643)
		TT(0.772947)
	CMS	CC(0.0333333)	C(0.0833333)	0.1528	1.18036	0.152778	0.04139
		CT(0.1)	T(0.916667)
		TT(0.866667)
	QHS	CC(0)	C(0.0181818)	0.0357	1.03702	0.0357025	1
		CT(0.0363636)	T(0.981818)
		TT(0.963636)
g.109252501	AHS	AA(0.0535714)	A(0.169643)	0.2817	1.39218	0.281728	0.1731
A>G		AG(0.232143)	G(0.830357)
		GG(0.714286)
	AMS	AA(0.0348259)	A(0.166667)	0.2778	1.38466	0.277778	0.4487
		AG(0.263682)	G(0.833333)
		GG(0.701493)
	CMS	AA(0.0350877)	A(0.210526)	0.3324	1.4979	0.33241	1
		AG(0.350877)	G(0.789474)
		GG(0.614035)
	QHS	AA(0.0714286)	A(0.160714)	0.2698	1.36949	0.26977	0.02329
		AG(0.178571)	G(0.839286)
		GG(0.75)
g.109252520	AHS	AA(0.0377358)	A(0.207547)	0.3289	1.49009	0.328943	1
A>G		AG(0.339623)	G(0.792453)
		GG(0.622642)
	AMS	AA(0.0829268)	A(0.24878)	0.3738	1.59693	0.373778	0.1328
		AG(0.331707)	G(0.75122)
		GG(0.585366)
	CMS	AA(0.0338983)	A(0.20339)	0.324	1.47929	0.324045	1
		AG(0.338983)	G(0.79661)
		GG(0.627119)
	QHS	AA(0.0833333)	A(0.208333)	0.3299	1.49231	0.329861	0.09512
		AG(0.25)	G(0.791667)
		GG(0.666667)
g.109252581	AHS	CC(0.0909091)	C(0.281818)	0.4048	1.68011	0.404793	0.7392
C>T		CT(0.381818)	T(0.718182)
		TT(0.527273)
	AMS	CC(0.0646766)	C(0.241294)	0.3661	1.57754	0.366142	0.5691
		CT(0.353234)	T(0.758706)
		TT(0.58209)
	CMS	CC(0.0181818)	C(0.2)	0.32	1.47059	0.32	0.6698
		CT(0.363636)	T(0.8)
		TT(0.618182)
	QHS	CC(0.142857)	C(0.234694)	0.3592	1.56055	0.359225	0.001426
		CT(0.183673)	T(0.765306)
		TT(0.673469)
g.109252606	AHS	GG(0.0526316)	G(0.210526)	0.3324	1.4979	0.33241	0.6937
G>A		GA(0.315789)	A(0.789474)
		AA(0.631579)
	AMS	GG(0.0574163)	G(0.198565)	0.3183	1.46692	0.318273	0.1249
		GA(0.282297)	A(0.801435)
		AA(0.660287)
	CMS	GG(0.0181818)	G(0.181818)	0.2975	1.42349	0.297521	0.6712
		GA(0.327273)	A(0.818182)
		AA(0.654545)
	QHS	GG(0.0961538)	G(0.201923)	0.3223	1.47558	0.3223	0.02055
		GA(0.211538)	A(0.798077)
		AA(0.692308)
g.109252650	AHS	GG(0.0344828)	G(0.146552)	0.2501	1.33351	0.250149	0.3366
G>T		GT(0.224138)	T(0.853448)
		TT(0.741379)
	AMS	GG(0.0097561)	G(0.0902439)	0.1642	1.19646	0.1642	0.6697
		GT(0.160976)	T(0.909756)
		TT(0.829268)
	CMS	GG(0.0344828)	G(0.12069)	0.2122	1.26936	0.212247	0.1744
		GT(0.172414)	T(0.87931)
		TT(0.793103)
	QHS	GG(0)	G(0.0446429)	0.0853	1.09325	0.0852997	1
		GT(0.0892857)	T(0.955357)
		TT(0.910714)
g.109252707	AHS	GG(0.127273)	G(0.281818)	0.4048	1.68011	0.404793	0.09443
G>A		GA(0.309091)	A(0.718182)
		AA(0.563636)
	AMS	GG(0.0837438)	G(0.261084)	0.3858	1.62813	0.385838	0.2743
		GA(0.35468)	A(0.738916)
		AA(0.561576)
	CMS	GG(0.0175439)	G(0.210526)	0.3324	1.4979	0.33241	0.4243
		GA(0.385965)	A(0.789474)
		AA(0.596491)
	QHS	GG(0.208333)	G(0.302083)	0.4217	1.72921	0.421658	0.0001875
		GA(0.1875)	A(0.697917)
		AA(0.604167)
g.109253090	AHS	CC(0.0576923)	C(0.211538)	0.3336	1.5006	0.33358	0.6744
C>T		CT(0.307692)	T(0.788462)
		TT(0.634615)
	AMS	CC(0.049505)	C(0.190594)	0.3085	1.44613	0.308536	0.2514
		CT(0.282178)	T(0.809406)
		TT(0.668317)
	CMS	CC(0.0727273)	C(0.254545)	0.3795	1.6116	0.379504	0.7283
		CT(0.363636)	T(0.745455)
		TT(0.563636)
	QHS	CC(0.0612245)	C(0.142857)	0.2449	1.32433	0.244898	0.04123
		CT(0.163265)	T(0.857143)
		TT(0.77551)
g.109253207	AHS	CC(0.0526316)	C(0.245614)	0.3706	1.58881	0.370576	1
C>A		CA(0.385965)	A(0.754386)
		AA(0.561404)
	AMS	CC(0.025)	C(0.185)	0.3016	1.43184	0.30155	0.4868
		CA(0.32)	A(0.815)
		AA(0.655)
	CMS	CC(0.0689655)	C(0.241379)	0.3662	1.57778	0.366231	0.7194
		CA(0.344828)	A(0.758621)
		AA(0.586207)
	QHS	CC(0.04)	C(0.14)	0.2408	1.31718	0.2408	0.2246
		CA(0.2)	A(0.86)
		AA(0.76)
g.109253318	AHS	CC(0.0535714)	C(0.241071)	0.3659	1.57704	0.365912	1
C>T		CT(0.375)	T(0.758929)
		TT(0.571429)
	AMS	CC(0.044335)	C(0.192118)	0.3104	1.45012	0.310418	0.498
		CT(0.295567)	T(0.807882)
		TT(0.660099)
	CMS	CC(0.0689655)	C(0.241379)	0.3662	1.57778	0.366231	0.7194
		CT(0.344828)	T(0.758621)
		TT(0.586207)
	QHS	CC(0.0384615)	C(0.125)	0.2188	1.28008	0.21875	0.1601
		CT(0.173077)	T(0.875)
		TT(0.788462)

## Sheet: MSH6
Locus	breed	Genotype Frequency	Allele Frequency	He	Ne	PIC	HWE(p-value)
g.76421258	AHS	CC(0)	C(0.116071)	0.2052	1.25818	0.205198	1
C>T		CT(0.232143)	T(0.883929)
		TT(0.767857)
	AMS	CC(0.00492611)	C(0.12069)	0.2122	1.26936	0.212247	0.3207
		CT(0.231527)	T(0.87931)
		TT(0.763547)
	CMS	CC(0)	C(0.0338983)	0.0655	1.07009	0.0654984	1
		CT(0.0677966)	T(0.966102)
		TT(0.932203)
	QHS	CC(0)	C(0.0263158)	0.05125	1.05402	0.0512465	1
		CT(0.0526316)	T(0.973684)
		TT(0.947368)
g.76421487	AHS	CC(0)	C(0.0636364)	0.1192	1.13533	0.119174	1
C>A		CA(0.127273)	A(0.936364)
		AA(0.872727)
	AMS	CC(0)	C(0.0917874)	0.1667	1.20005	0.166725	0.2285
		CA(0.183575)	A(0.908213)
		AA(0.816425)
	CMS	CC(0)	C(0.0333333)	0.06444	1.06888	0.0644444	1
		CA(0.0666667)	A(0.966667)
		AA(0.933333)
	QHS	CC(0)	C(0.0185185)	0.03635	1.03772	0.0363512	1
		CA(0.037037)	A(0.981481)
		AA(0.962963)
g.76422270	AHS	TT(0.0769231)	T(0.336538)	0.4466	1.80701	0.446561	0.3547
T>C		TC(0.519231)	C(0.663462)
		CC(0.403846)
	AMS	TT(0.0456853)	T(0.218274)	0.3413	1.51814	0.341261	1
		TC(0.345178)	C(0.781726)
		CC(0.609137)
	CMS	TT(0.0535714)	T(0.258929)	0.3838	1.62285	0.383769	0.7387
		TC(0.410714)	C(0.741071)
		CC(0.535714)
	QHS	TT(0.137255)	T(0.294118)	0.4152	1.70999	0.415225	0.09242
		TC(0.313725)	C(0.705882)
		CC(0.54902)
g.76422319	AHS	AA(0)	A(0.0754717)	0.1396	1.16225	0.139551	1
A>G		AG(0.150943)	G(0.924528)
		GG(0.849057)
	AMS	AA(0)	A(0.0853659)	0.1562	1.18511	0.156157	0.3709
		AG(0.170732)	G(0.914634)
		GG(0.829268)
	CMS	AA(0)	A(0.0258621)	0.05039	1.05306	0.0503864	1
		AG(0.0517241)	G(0.974138)
		GG(0.948276)
	QHS	AA(0)	A(0.0181818)	0.0357	1.03702	0.0357025	1
		AG(0.0363636)	G(0.981818)
		GG(0.963636)
g.76422397	AHS	TT(0)	T(0.0701754)	0.1305	1.15009	0.130502	1
T>A		TA(0.140351)	A(0.929825)
		AA(0.859649)
	AMS	TT(0)	T(0.0938967)	0.1702	1.20511	0.17016	0.2272
		TA(0.187793)	A(0.906103)
		AA(0.812207)
	CMS	TT(0)	T(0.0172414)	0.03389	1.03508	0.0338882	1
		TA(0.0344828)	A(0.982759)
		AA(0.965517)
	QHS	TT(0)	T(0.0277778)	0.05401	1.05709	0.0540123	1
		TA(0.0555556)	A(0.972222)
		AA(0.944444)
g.76423389	AHS	CC(0)	C(0.0666667)	0.1244	1.14207	0.124444	1
C>T		CT(0.133333)	T(0.933333)
		TT(0.866667)
	AMS	CC(0)	C(0.0966981)	0.1747	1.21168	0.174695	0.2293
		CT(0.193396)	T(0.903302)
		TT(0.806604)
	CMS	CC(0)	C(0.0344828)	0.06659	1.07134	0.0665874	1
		CT(0.0689655)	T(0.965517)
		TT(0.931034)
	QHS	CC(0)	C(0.0172414)	0.03389	1.03508	0.0338882	1
		CT(0.0344828)	T(0.982759)
		TT(0.965517)
g.76423466	AHS	GG(0)	G(0.0614035)	0.1153	1.13033	0.115266	1
G>A		GA(0.122807)	A(0.938596)
		AA(0.877193)
	AMS	GG(0)	G(0.0853659)	0.1562	1.18511	0.156157	0.3709
		GA(0.170732)	A(0.914634)
		AA(0.829268)
	CMS	GG(0)	G(0.0267857)	0.05214	1.05501	0.0521365	1
		GA(0.0535714)	A(0.973214)
		AA(0.946429)
	QHS	GG(0)	G(0.0258621)	0.05039	1.05306	0.0503864	1
		GA(0.0517241)	A(0.974138)
		AA(0.948276)
g.76423706	AHS	CC(0.0192308)	C(0.125)	0.2188	1.28008	0.21875	0.5748
C>T		CT(0.211538)	T(0.875)
		TT(0.769231)
	AMS	CC(0)	C(0.111675)	0.1984	1.2475	0.198408	0.1395
		CT(0.22335)	T(0.888325)
		TT(0.77665)
	CMS	CC(0)	C(0.0258621)	0.05039	1.05306	0.0503864	1
		CT(0.0517241)	T(0.974138)
		TT(0.948276)
	QHS	CC(0)	C(0.037037)	0.07133	1.07681	0.0713306	1
		CT(0.0740741)	T(0.962963)
		TT(0.925926)
g.76424357	AHS	TT(0)	T(0.0666667)	0.1244	1.14207	0.124444	1
T>C		TC(0.133333)	C(0.933333)
		CC(0.866667)
	AMS	TT(0)	T(0.0604651)	0.1136	1.12816	0.113618	1
		TC(0.12093)	C(0.939535)
		CC(0.87907)
	CMS	TT(0)	T(0.0338983)	0.0655	1.07009	0.0654984	1
		TC(0.0677966)	C(0.966102)
		CC(0.932203)
	QHS	TT(0)	T(0.0208333)	0.0408	1.04254	0.0407986	1
		TC(0.0416667)	C(0.979167)
		CC(0.958333)
g.76425608	AHS	GG(0)	G(0.1)	0.18	1.21951	0.18	1
G>A		GA(0.2)	A(0.9)
		AA(0.8)
	AMS	GG(0.0047619)	G(0.12619)	0.2205	1.28287	0.220533	0.2119
		GA(0.242857)	A(0.87381)
		AA(0.752381)
	CMS	GG(0.0166667)	G(0.0666667)	0.1244	1.14207	0.124444	0.2205
		GA(0.1)	A(0.933333)
		AA(0.883333)
	QHS	GG(0)	G(0.0384615)	0.07396	1.07987	0.0739645	1
		GA(0.0769231)	A(0.961538)
		AA(0.923077)
g.76426037	AHS	CC(0.263158)	C(0.473684)	0.4986	1.99442	0.498615	0.2876
C>G		CG(0.421053)	G(0.526316)
		GG(0.315789)
	AMS	CC(0.138756)	C(0.368421)	0.4654	1.87056	0.465374	0.882
		CG(0.45933)	G(0.631579)
		GG(0.401914)
	CMS	CC(0.140351)	C(0.350877)	0.4555	1.83655	0.455525	0.5678
		CG(0.421053)	G(0.649123)
		GG(0.438596)
	QHS	CC(0.245283)	C(0.424528)	0.4886	1.95542	0.488608	0.05344
		CG(0.358491)	G(0.575472)
		GG(0.396226)
g.76427339	AHS	CC(0)	C(0.0625)	0.1172	1.13276	0.117188	1
C>T		CT(0.125)	T(0.9375)
		TT(0.875)
	AMS	CC(0.00490196)	C(0.0980392)	0.1769	1.21492	0.176855	0.6999
		CT(0.186275)	T(0.901961)
		TT(0.808824)
	CMS	CC(0)	C(0.0338983)	0.0655	1.07009	0.0654984	1
		CT(0.0677966)	T(0.966102)
		TT(0.932203)
	QHS	CC(0)	C(0.0192308)	0.03772	1.0392	0.0377219	1
		CT(0.0384615)	T(0.980769)
		TT(0.961538)
g.76427449	AHS	AA(0)	A(0.0636364)	0.1192	1.13533	0.119174	1
A>G		AG(0.127273)	G(0.936364)
		GG(0.872727)
	AMS	AA(0)	A(0.0686275)	0.1278	1.14653	0.127835	0.6049
		AG(0.137255)	G(0.931373)
		GG(0.862745)
	CMS	AA(0)	A(0.0333333)	0.06444	1.06888	0.0644444	1
		AG(0.0666667)	G(0.966667)
		GG(0.933333)
	QHS	AA(0)	A(0.0267857)	0.05214	1.05501	0.0521365	1
		AG(0.0535714)	G(0.973214)
		GG(0.946429)
g.76427665	AHS	AA(0.0181818)	A(0.109091)	0.1944	1.24131	0.19438	0.4891
A>G		AG(0.181818)	G(0.890909)
		GG(0.8)
	AMS	AA(0.0653266)	A(0.213568)	0.3359	1.5058	0.335913	0.09491
		AG(0.296482)	G(0.786432)
		GG(0.638191)
	CMS	AA(0.105263)	A(0.22807)	0.3521	1.54345	0.352108	0.0269
		AG(0.245614)	G(0.77193)
		GG(0.649123)
	QHS	AA(0.0769231)	A(0.240385)	0.3652	1.5753	0.3652	0.4534
		AG(0.326923)	G(0.759615)
		GG(0.596154)
g.76427999	AHS	GG(0)	G(0.0545455)	0.1031	1.11495	0.10314	1
G>A		GA(0.109091)	A(0.945455)
		AA(0.890909)
	AMS	GG(0)	G(0.0955882)	0.1729	1.20904	0.172902	0.2261
		GA(0.191176)	A(0.904412)
		AA(0.808824)
	CMS	GG(0)	G(0.0272727)	0.05306	1.05603	0.0530579	1
		GA(0.0545455)	A(0.972727)
		AA(0.945455)
	QHS	GG(0)	G(0.0288462)	0.05603	1.05936	0.0560281	1
		GA(0.0576923)	A(0.971154)
		AA(0.942308)
g.76429642	AHS	GG(0)	G(0.0462963)	0.08831	1.09686	0.0883059	1
G>A		GA(0.0925926)	A(0.953704)
		AA(0.907407)
	AMS	GG(0)	G(0.0902439)	0.1642	1.19646	0.1642	0.3807
		GA(0.180488)	A(0.909756)
		AA(0.819512)
	CMS	GG(0)	G(0.0363636)	0.07008	1.07536	0.0700826	1
		GA(0.0727273)	A(0.963636)
		AA(0.927273)
	QHS	GG(0)	G(0.0263158)	0.05125	1.05402	0.0512465	1
		GA(0.0526316)	A(0.973684)
		AA(0.947368)
g.76430578	AHS	GG(0)	G(0.059322)	0.1116	1.12562	0.111606	1
G>A		GA(0.118644)	A(0.940678)
		AA(0.881356)
	AMS	GG(0)	G(0.0690476)	0.1286	1.14758	0.12856	0.605
		GA(0.138095)	A(0.930952)
		AA(0.861905)
	CMS	GG(0)	G(0.0172414)	0.03389	1.03508	0.0338882	1
		GA(0.0344828)	A(0.982759)
		AA(0.965517)
	QHS	GG(0)	G(0.0175439)	0.03447	1.0357	0.0344721	1
		GA(0.0350877)	A(0.982456)
		AA(0.964912)
g.76430708	AHS	AA(0)	A(0.0877193)	0.16	1.19048	0.160049	1
A>G		AG(0.175439)	G(0.912281)
		GG(0.824561)
	AMS	AA(0)	A(0.118227)	0.2085	1.26342	0.208498	0.08365
		AG(0.236453)	G(0.881773)
		GG(0.763547)
	CMS	AA(0.0172414)	A(0.0603448)	0.1134	1.1279	0.113407	0.1746
		AG(0.0862069)	G(0.939655)
		GG(0.896552)
	QHS	AA(0)	A(0.0267857)	0.05214	1.05501	0.0521365	1
		AG(0.0535714)	G(0.973214)
		GG(0.946429)
g.76431147	AHS	GG(0.0377358)	G(0.188679)	0.3062	1.44134	0.306159	1
G>C		GC(0.301887)	C(0.811321)
		CC(0.660377)
	AMS	GG(0.00478469)	G(0.0813397)	0.1494	1.17564	0.149447	1
		GC(0.15311)	C(0.91866)
		CC(0.842105)
	CMS	GG(0)	G(0.12069)	0.2122	1.26936	0.212247	0.5849
		GC(0.241379)	C(0.87931)
		CC(0.758621)
	QHS	GG(0.0192308)	G(0.144231)	0.2469	1.32784	0.246857	1
		GC(0.25)	C(0.855769)
		CC(0.730769)
g.76431473	AHS	CC(0)	C(0.0555556)	0.1049	1.11719	0.104938	1
C>T		CT(0.111111)	T(0.944444)
		TT(0.888889)
	AMS	CC(0)	C(0.0717703)	0.1332	1.15367	0.133239	0.606
		CT(0.143541)	T(0.92823)
		TT(0.856459)
	CMS	CC(0)	C(0.0333333)	0.06444	1.06888	0.0644444	1
		CT(0.0666667)	T(0.966667)
		TT(0.933333)
	QHS	CC(0)	C(0.0277778)	0.05401	1.05709	0.0540123	1
		CT(0.0555556)	T(0.972222)
		TT(0.944444)
g.76432290	AHS	CC(0)	C(0.107143)	0.1913	1.23655	0.191327	1
C>A		CA(0.214286)	A(0.892857)
		AA(0.785714)
	AMS	CC(0.00961538)	C(0.127404)	0.2223	1.28584	0.222344	0.5416
		CA(0.235577)	A(0.872596)
		AA(0.754808)
	CMS	CC(0)	C(0.059322)	0.1116	1.12562	0.111606	1
		CA(0.118644)	A(0.940678)
		AA(0.881356)
	QHS	CC(0)	C(0.0272727)	0.05306	1.05603	0.0530579	1
		CA(0.0545455)	A(0.972727)
		AA(0.945455)
g.76432463	AHS	AA(0.0185185)	A(0.0833333)	0.1528	1.18036	0.152778	0.3039
A>C		AC(0.12963)	C(0.916667)
		CC(0.851852)
	AMS	AA(0.0588235)	A(0.218137)	0.3411	1.51768	0.341107	0.4096
		AC(0.318627)	C(0.781863)
		CC(0.622549)
	CMS	AA(0.0847458)	A(0.237288)	0.362	1.5674	0.361965	0.2756
		AC(0.305085)	C(0.762712)
		CC(0.610169)
	QHS	AA(0.0377358)	A(0.226415)	0.3503	1.53917	0.350303	1
		AC(0.377358)	C(0.773585)
		CC(0.584906)
g.76433285	AHS	AA(0)	A(0.0769231)	0.142	1.1655	0.142012	1
A>G		AG(0.153846)	G(0.923077)
		GG(0.846154)
	AMS	AA(0.0247525)	A(0.175743)	0.2897	1.40786	0.289714	0.8071
		AG(0.30198)	G(0.824257)
		GG(0.673267)
	CMS	AA(0)	A(0.144068)	0.2466	1.32732	0.246625	0.5883
		AG(0.288136)	G(0.855932)
		GG(0.711864)
	QHS	AA(0.0181818)	A(0.136364)	0.2355	1.30804	0.235537	1
		AG(0.236364)	G(0.863636)
		GG(0.745455)
g.76434412	AHS	AA(0.0185185)	A(0.203704)	0.3244	1.48017	0.324417	0.4312
A>G		AG(0.37037)	G(0.796296)
		GG(0.611111)
	AMS	AA(0.0390244)	A(0.173171)	0.2864	1.40135	0.286365	0.3354
		AG(0.268293)	G(0.826829)
		GG(0.692683)
	CMS	AA(0.107143)	A(0.285714)	0.4082	1.68976	0.408163	0.3382
		AG(0.357143)	G(0.714286)
		GG(0.535714)
	QHS	AA(0)	A(0.105263)	0.1884	1.23213	0.188366	1
		AG(0.210526)	G(0.894737)
		GG(0.789474)
g.76435240	AHS	AA(0)	A(0.137255)	0.2368	1.31027	0.236832	0.5735
A>G		AG(0.27451)	G(0.862745)
		GG(0.72549)
	AMS	AA(0.0142857)	A(0.119048)	0.2098	1.2655	0.209751	1
		AG(0.209524)	G(0.880952)
		GG(0.77619)
	CMS	AA(0.0350877)	A(0.105263)	0.1884	1.23213	0.188366	0.09917
		AG(0.140351)	G(0.894737)
		GG(0.824561)
	QHS	AA(0.0188679)	A(0.198113)	0.3177	1.46563	0.317729	0.665
		AG(0.358491)	G(0.801887)
		GG(0.622642)
g.76435612	AHS	CC(0.0178571)	C(0.151786)	0.2575	1.3468	0.257494	1
C>T		CT(0.267857)	T(0.848214)
		TT(0.714286)
	AMS	CC(0.0197044)	C(0.150246)	0.2553	1.34282	0.255345	1
		CT(0.261084)	T(0.849754)
		TT(0.719212)
	CMS	CC(0.0172414)	C(0.0948276)	0.1717	1.20729	0.171671	0.4068
		CT(0.155172)	T(0.905172)
		TT(0.827586)
	QHS	CC(0.0192308)	C(0.192308)	0.3107	1.45075	0.310651	0.665
		CT(0.346154)	T(0.807692)
		TT(0.634615)
g.76437300	AHS	GG(0.215686)	G(0.421569)	0.4877	1.95198	0.487697	0.2626
G>T		GT(0.411765)	T(0.578431)
		TT(0.372549)
	AMS	GG(0.18408)	G(0.373134)	0.4678	1.87899	0.46781	0.006761
		GT(0.378109)	T(0.626866)
		TT(0.437811)
	CMS	GG(0.220339)	G(0.389831)	0.4757	1.9073	0.475725	0.02966
		GT(0.338983)	T(0.610169)
		TT(0.440678)
	QHS	GG(0.163265)	G(0.408163)	0.4831	1.93461	0.483132	1
		GT(0.489796)	T(0.591837)
		TT(0.346939)
g.76437870	AHS	TT(0.0188679)	T(0.122642)	0.2152	1.27421	0.215201	0.5669
T>C		TC(0.207547)	C(0.877358)
		CC(0.773585)
	AMS	TT(0.00966184)	T(0.0724638)	0.1344	1.15527	0.134426	0.284
		TC(0.125604)	C(0.927536)
		CC(0.864734)
	CMS	TT(0)	T(0.103448)	0.1855	1.22775	0.185493	1
		TC(0.206897)	C(0.896552)
		CC(0.793103)
	QHS	TT(0.037037)	T(0.12037)	0.2118	1.26871	0.211763	0.1498
		TC(0.166667)	C(0.87963)
		CC(0.796296)
g.76438000	AHS	TT(0.0169492)	T(0.101695)	0.1827	1.22354	0.182706	0.4625
T>C		TC(0.169492)	C(0.898305)
		CC(0.813559)
	AMS	TT(0.0248756)	T(0.18408)	0.3004	1.42939	0.300389	0.4875
		TC(0.318408)	C(0.81592)
		CC(0.656716)
	CMS	TT(0)	T(0.163793)	0.2739	1.37722	0.27393	0.3303
		TC(0.327586)	C(0.836207)
		CC(0.672414)
	QHS	TT(0)	T(0.09)	0.1638	1.19589	0.1638	1
		TC(0.18)	C(0.91)
		CC(0.82)
g.76438171	AHS	AA(0.0185185)	A(0.175926)	0.29	1.40845	0.289952	1
A>G		AG(0.314815)	G(0.824074)
		GG(0.666667)
	AMS	AA(0.0292683)	A(0.15122)	0.2567	1.34535	0.256704	0.4218
		AG(0.243902)	G(0.84878)
		GG(0.726829)
	CMS	AA(0.0727273)	A(0.236364)	0.361	1.56495	0.360992	0.4659
		AG(0.327273)	G(0.763636)
		GG(0.6)
	QHS	AA(0)	A(0.1)	0.18	1.21951	0.18	1
		AG(0.2)	G(0.9)
		GG(0.8)
g.76440277	AHS	AA(0.0384615)	A(0.211538)	0.3336	1.5006	0.33358	1
A>T		AT(0.346154)	T(0.788462)
		TT(0.615385)
	AMS	AA(0.0241546)	A(0.147343)	0.2513	1.33565	0.251266	0.7813
		AT(0.246377)	T(0.852657)
		TT(0.729469)
	CMS	AA(0.0847458)	A(0.245763)	0.3707	1.58907	0.370727	0.3029
		AT(0.322034)	T(0.754237)
		TT(0.59322)
	QHS	AA(0)	A(0.06)	0.1128	1.12714	0.1128	1
		AT(0.12)	T(0.94)
		TT(0.88)
g.76440337	AHS	TT(0.211538)	T(0.384615)	0.4734	1.89897	0.473373	0.07581
T>C		TC(0.346154)	C(0.615385)
		CC(0.442308)
	AMS	TT(0.193237)	T(0.386473)	0.4742	1.90186	0.474223	0.008323
		TC(0.386473)	C(0.613527)
		CC(0.42029)
	CMS	TT(0.145455)	T(0.345455)	0.4522	1.82548	0.452231	0.3826
		TC(0.4)	C(0.654545)
		CC(0.454545)
	QHS	TT(0.169811)	T(0.462264)	0.4972	1.98886	0.497152	0.2733
		TC(0.584906)	C(0.537736)
		CC(0.245283)
g.76440358	AHS	AA(0.176471)	A(0.362745)	0.4623	1.85977	0.462322	0.2225
A>T		AT(0.372549)	T(0.637255)
		TT(0.45098)
	AMS	AA(0.189055)	A(0.383085)	0.4727	1.89645	0.472662	0.0114
		AT(0.38806)	T(0.616915)
		TT(0.422886)
	CMS	AA(0.157895)	A(0.368421)	0.4654	1.87056	0.465374	0.5681
		AT(0.421053)	T(0.631579)
		TT(0.421053)
	QHS	AA(0.173077)	A(0.461538)	0.497	1.98807	0.497041	0.4008
		AT(0.576923)	T(0.538462)
		TT(0.25)
g.76440941	AHS	AA(0.0181818)	A(0.118182)	0.2084	1.26326	0.20843	0.5516
A>G		AG(0.2)	G(0.881818)
		GG(0.781818)
	AMS	AA(0)	A(0.0309524)	0.05999	1.06382	0.0599887	1
		AG(0.0619048)	G(0.969048)
		GG(0.938095)
	CMS	AA(0.0357143)	A(0.116071)	0.2052	1.25818	0.205198	0.1404
		AG(0.160714)	G(0.883929)
		GG(0.803571)
	QHS	AA(0)	A(0.0294118)	0.05709	1.06055	0.0570934	1
		AG(0.0588235)	G(0.970588)
		GG(0.941176)
g.76441058	AHS	TT(0.142857)	T(0.339286)	0.4483	1.81258	0.448342	0.3756
T>A		TA(0.392857)	A(0.660714)
		AA(0.464286)
	AMS	TT(0.118227)	T(0.310345)	0.4281	1.74856	0.428062	0.1425
		TA(0.384236)	A(0.689655)
		AA(0.497537)
	CMS	TT(0.111111)	T(0.287037)	0.4093	1.69291	0.409294	0.3223
		TA(0.351852)	A(0.712963)
		AA(0.537037)
	QHS	TT(0.113208)	T(0.396226)	0.4785	1.91755	0.478462	0.2556
		TA(0.566038)	A(0.603774)
		AA(0.320755)
g.76441262	AHS	CC(0.0344828)	C(0.198276)	0.3179	1.46606	0.317925	1
C>G		CG(0.327586)	G(0.801724)
		GG(0.637931)
	AMS	CC(0.00985222)	C(0.135468)	0.2342	1.30582	0.234233	0.5444
		CG(0.251232)	G(0.864532)
		GG(0.738916)
	CMS	CC(0.0689655)	C(0.232759)	0.3572	1.55569	0.357164	0.4788
		CG(0.327586)	G(0.767241)
		GG(0.603448)
	QHS	CC(0)	C(0.0892857)	0.1626	1.19417	0.162628	1
		CG(0.178571)	G(0.910714)
		GG(0.821429)
g.76441605	AHS	TT(0)	T(0.12037)	0.2118	1.26871	0.211763	1
T>G		TG(0.240741)	G(0.87963)
		GG(0.759259)
	AMS	TT(0.0147059)	T(0.137255)	0.2368	1.31027	0.236832	0.774
		TG(0.245098)	G(0.862745)
		GG(0.740196)
	CMS	TT(0)	T(0.0614035)	0.1153	1.13033	0.115266	1
		TG(0.122807)	G(0.938596)
		GG(0.877193)
	QHS	TT(0.0357143)	T(0.223214)	0.3468	1.53092	0.346779	0.7136
		TG(0.375)	G(0.776786)
		GG(0.589286)
g.76441928	AHS	TT(0.037037)	T(0.175926)	0.29	1.40845	0.289952	0.6533
T>C		TC(0.277778)	C(0.824074)
		CC(0.685185)
	AMS	TT(0.0248756)	T(0.129353)	0.2252	1.29066	0.225242	0.3396
		TC(0.208955)	C(0.870647)
		CC(0.766169)
	CMS	TT(0)	T(0.184211)	0.3006	1.4298	0.300554	0.1806
		TC(0.368421)	C(0.815789)
		CC(0.631579)
	QHS	TT(0.0350877)	T(0.166667)	0.2778	1.38466	0.277778	0.6383
		TC(0.263158)	C(0.833333)
		CC(0.701754)
g.76441980	AHS	CC(0.203704)	C(0.37037)	0.4664	1.87406	0.466392	0.04146
C>T		CT(0.333333)	T(0.62963)
		TT(0.462963)
	AMS	CC(0.225962)	C(0.430288)	0.4903	1.96194	0.490281	0.0165
		CT(0.408654)	T(0.569712)
		TT(0.365385)
	CMS	CC(0.210526)	C(0.429825)	0.4902	1.96155	0.490151	0.4264
		CT(0.438596)	T(0.570175)
		TT(0.350877)
	QHS	CC(0.196429)	C(0.401786)	0.4807	1.92567	0.480708	0.2757
		CT(0.410714)	T(0.598214)
		TT(0.392857)
